# Supplementary material for: Insight into mode-of-action and structural determinants of the compstatin family of clinical complement inhibitors
Source: Nat Commun. 2022 Sep 20;13:5519. doi: 10.1038/s41467-022-33003-7 (PMC9488889; doi:10.1038/s41467-022-33003-7)
Supplement: Supplementary file 4 — Source Data [file 41467_2022_33003_MOESM4_ESM.xlsx]

## Sheet: Figure 6b
Figure 6b	ITC-Experiments
	Cp01													Cp40													Cp05*													Cp05-PEG-Cp05
	raw data ITC		processed data ITC		Thermodynamic data									raw data ITC		processed data ITC		Thermodynamic data									raw data ITC		processed data ITC		Thermodynamic data									raw data ITC		processed data ITC		Thermodynamic data
	2	6.04717	2	-0.000277366	dVi	At	Mt	AtMt	molar_Heat	S_down	S_up	Fit		2	5.67174	2	-0.000304347	dVi	At	Mt	AtMt	molar_Heat	S_down	S_up	Fit		2	5.93263	2	-0.000593584	dVi	At	Mt	AtMt	molar_Heat	S_down	S_up	Fit		2	6.20454	2	-2.23021e-05	dVi	At	Mt	AtMt	molar_Heat	S_down
	4	6.04917	4	0.00142214	0.4	0	0.005	0.019656	6758.42	--	--	--		4	5.67651	4	0.00415254	0.4	0	0.005	0.019656	-5506.28	--	--	--		4	5.9399	4	0.00607329	0.4	0	0.005	0.019656	-6596.59	--	--	--		4	6.20928	4	-3.05198e-05	0.4	0	0.005	0.009828	2062.32	--
	6	6.05138	6	0.00330981	2	9.80872e-05	0.00499019	0.118514	-11153	1042.83	1042.83	-10916.7		6	5.67564	6	0.00296208	2	9.80872e-05	0.00499019	0.118514	-17303.8	3194.5	3194.5	-16227.9		6	5.94291	6	0.00847336	2	9.80872e-05	0.00499019	0.118514	-18720.6	1894.74	1894.74	-18110.6		6	6.21033	6	-4.10553e-05	2	4.90436e-05	0.00499019	0.0592572	-29416	3185.1
	8	6.04988	8	0.0014669	2	0.000585631	0.00494144	0.218337	-11781.7	1498.73	1498.73	-10838.1		8	5.68009	8	0.00415366	2	0.000585631	0.00494144	0.218337	-15499.5	2123.04	2123.04	-16224.5		8	5.9417	8	0.00664925	2	0.000585631	0.00494144	0.218337	-17697.8	817.829	817.829	-18098.5		8	6.20524	8	0.00063228	2	0.000292816	0.00494144	0.109168	-31950.4	1699.86
	10	6.04977	10	0.000994649	2	0.00106835	0.00489315	0.319123	-10523.3	992.931	992.931	-10749.4		10	5.6778	10	0.00446449	2	0.00106835	0.00489315	0.319123	-17510.6	1966.6	1966.6	-16219.2		10	5.9452	10	0.00953343	2	0.00106835	0.00489315	0.319123	-17097.3	664.061	664.061	-18082		10	6.20686	10	0.00224464	2	0.000534178	0.00489315	0.159562	-31449.6	4040.02
	12	6.05226	12	0.00310426	2	0.00154626	0.00484534	0.420874	-10857.8	584.642	584.642	-10629.9		12	5.67636	12	0.0026899	2	0.00154626	0.00484534	0.420874	-16247.1	783.638	783.638	-16211.2		12	5.94215	12	0.00586828	2	0.00154626	0.00484534	0.420874	-18497.1	890.358	890.358	-18056.4		12	6.20346	12	-0.00115909	2	0.00077313	0.00484534	0.210437	-34179.6	2499.78
	14	6.04882	14	-0.000733096	2	0.00201934	0.00479798	0.523588	-12082.6	2095.12	2095.12	-10465.7		14	5.67669	14	0.00268305	2	0.00201934	0.00479798	0.523588	-15603.3	642.167	642.167	-16199		14	5.94033	14	0.003436	2	0.00201934	0.00479798	0.523588	-18459	690.258	690.258	-18014.2		14	6.20343	14	-0.00118883	2	0.00100967	0.00479798	0.261794	-33234	3243.64
	16	6.04519	16	0.000294673	2	0.00248761	0.00475108	0.627266	-9606.73	846.975	846.975	-10234.3		16	5.67813	16	0.00378507	2	0.00248761	0.00475108	0.627266	-16589.2	1593.78	1593.78	-16178.6		16	5.93923	16	0.00580198	2	0.00248761	0.00475108	0.627266	-19789.2	1900.05	1900.05	-17936.1		16	6.20346	16	-0.00115452	2	0.0012438	0.00475108	0.313633	-31700.4	6139.17
	18	6.0453	18	0.000690504	2	0.00295105	0.00470462	0.731909	-9772.23	486.278	486.278	-9899.44		18	5.67694	18	0.00225704	2	0.00295105	0.00470462	0.731909	-17298.9	1276.56	1276.56	-16131.7		18	5.93925	18	0.00515482	2	0.00295105	0.00470462	0.731909	-20286.3	2018.42	2018.42	-17757.3		18	6.20292	18	-0.00168607	2	0.00147553	0.00470462	0.365954	-34202.6	4773.45
	20	6.05287	20	0.00203449	2	0.00340968	0.00465861	0.837515	-8994.35	1086.98	1086.98	-9404.76		20	5.67652	20	0.00149998	2	0.00340968	0.00465861	0.837515	-17360.2	2433.85	2433.85	-15861.4		20	5.94339	20	0.0046968	2	0.00340968	0.00465861	0.837515	-17533.7	1929.9	1929.9	-17146.7		20	6.20284	20	-0.00175345	2	0.00170484	0.00465861	0.418758	-32406.5	4715.2
	22	6.05408	22	0.00279056	2	0.00386348	0.00461302	0.944086	-8911.18	1184.68	1184.68	-8670.88		22	5.68074	22	0.00218936	2	0.00386348	0.00461302	0.944086	-7041.1	2936.08	2936.08	-7353.28		22	5.94461	22	0.00533573	2	0.00386348	0.00461302	0.944086	-12851.5	2381.3	2381.3	-13278.2		22	6.20358	22	-0.000996581	2	0.00193174	0.00461302	0.472043	-30636.8	1950.58
	24	6.05258	24	0.000825175	2	0.00431246	0.00456787	1.05162	-7950.94	1114.18	1114.18	-7618.56		24	5.67963	24	0.00394255	2	0.00431246	0.00456787	1.05162	-686.388	1086.57	1086.57	-247.819		24	5.946	24	0.00615673	2	0.00431246	0.00456787	1.05162	-3656.22	1165.59	1165.59	-3665.27		24	6.2063	24	0.00174457	2	0.00215623	0.00456787	0.52581	-26960.9	3130.58
	26	6.05383	26	0.00159935	2	0.00475663	0.00452314	1.16012	-5340.76	1322.1	1322.1	-6250.39		26	5.67676	26	0.000743949	2	0.00475663	0.00452314	1.16012	1128.47	2465.07	2465.07	-52.877		26	5.9459	26	0.00550124	2	0.00475663	0.00452314	1.16012	-827.774	576.572	576.572	-760.454		26	6.20462	26	9.00406e-05	2	0.00237831	0.00452314	0.580059	-20066.1	4387.34
	28	6.0557	28	0.00298407	2	0.00519597	0.00447883	1.26958	-4810	1837.51	1837.51	-4747.32		28	5.67702	28	0.000679827	2	0.00519597	0.00447883	1.26958	322.217	1142.58	1142.58	-20.3246		28	5.94357	28	0.00263059	2	0.00519597	0.00447883	1.26958	-454.756	756.346	756.346	-287.202		28	6.20446	28	-4.01341e-05	2	0.00259799	0.00447883	0.634791	-11330.1	4003.11
	30	6.05678	30	0.0035703	2	0.0056305	0.00443492	1.38001	-4012.66	723.029	723.029	-3396.44		30	5.67317	30	-0.00045117	2	0.0056305	0.00443492	1.38001	-337.934	757.184	757.184	-8.7099		30	5.94168	30	0.00021597	2	0.0056305	0.00443492	1.38001	-293.011	798.701	798.701	-145.287		30	6.20691	30	0.00244407	2	0.00281525	0.00443492	0.690004	-7175.06	3419.7
	32	6.06	32	0.00628899	2	0.0060602	0.00439143	1.4914	-2467.8	1020.89	1020.89	-2370.73		32	5.67466	32	-0.00231207	2	0.0060602	0.00439143	1.4914	-194.531	318.597	318.597	-2.95222		32	5.93911	32	-0.00286157	2	0.0060602	0.00439143	1.4914	-487.896	1047.8	1047.8	-84.8506		32	6.20589	32	0.00146267	2	0.0030301	0.00439143	0.745699	-2389.47	1128.61
	34	6.05885	34	0.00463105	2	0.00648508	0.00434833	1.60375	-1315.08	736.885	736.885	-1664.79		34	5.67661	34	-0.000668537	2	0.00648508	0.00434833	1.60375	-1010.29	2439.03	2439.03	0.551682		34	5.94236	34	-0.000101092	2	0.00648508	0.00434833	1.60375	169.245	2804.59	2804.59	-53.44		34	6.20471	34	0.000325668	2	0.00324254	0.00434833	0.801876	-1145.22	1444.51
	36	6.05618	36	0.00144737	2	0.00690515	0.00430562	1.71707	-1092.56	653.272	653.272	-1195.34		36	5.6771	36	-0.000477906	2	0.00690515	0.00430562	1.71707	-425.871	978.131	978.131	3.02059		36	5.94028	36	-0.0026518	2	0.00690515	0.00430562	1.71707	-478.45	3100.81	3100.81	-34.8375		36	6.20373	36	-0.000606923	2	0.00345257	0.00430562	0.858535	-2396.23	1812.86
	38	6.05713	38	0.00187879	2	0.00732039	0.0042633	1.83135	-739.417	836.36	836.36	-881.864		38	5.67459	38	-0.00327966	2	0.00732039	0.0042633	1.83135	-1444.86	1025.57	1025.57	4.9597		38	5.93924	38	-0.00414302	2	0.00732039	0.0042633	1.83135	-259.271	1996.7	1996.7	-22.7247		38	6.20381	38	-0.000475111	2	0.0036602	0.0042633	0.915677	-954.589	1245.76
	40	6.05328	40	-0.00249384	2	0.00773081	0.00422137	1.9466	85.555	748.077	748.077	-667.973		40	5.67398	40	-0.00417335										40	5.94502	40	0.00120578	2	0.00773081	0.00422137	1.9466	-417.041	1161.83	1161.83	-14.2324		40	6.20451	40	0.000281092	2	0.00386541	0.00422137	0.9733	-2299.22	1932.42
	42	6.05785	42	0.00155028										42	5.67731	42	-0.00111857										42	5.94594	42	0.00171502	2	0.00813642	0.00417981	2.06281	39.7004	613.465	613.465	-7.90683		42	6.204	42	-0.000168333
	44	6.05644	44	-0.000388078										44	5.67736	44	-0.00133497										44	5.94133	44	-0.00328503										44	6.20638	44	0.00227659
	46	6.05669	46	-0.000668153										46	5.67705	46	-0.00190226										46	5.94266	46	-0.0023242										46	6.20192	46	-0.00211417
	48	6.06096	48	0.00307078										48	5.67739	48	-0.00181023										48	5.94399	48	-0.00134248										48	6.20388	48	-8.06614e-05
	50	6.06185	50	0.00342941										50	5.67919	50	-0.000248678										50	5.9454	50	-0.000259973										50	6.20221	50	-0.00167292
	52	6.05824	52	-0.00071158										52	5.6799	52	0.000232503										52	5.94707	52	0.00110308										52	6.20348	52	-0.000321011
	54	6.0574	54	-0.00208155										54	5.67739	54	-0.00249662										54	5.94565	54	-0.000603685										54	6.20468	54	0.000965013
	56	6.05941	56	-0.000599884										56	5.67825	56	-0.00184604										56	5.94953	56	0.00300923										56	6.20309	56	-0.00053492
	58	6.05746	58	-0.00307599										58	5.67992	58	-0.00037581										58	5.94862	58	0.00185121										58	6.203	58	-0.000530884
	60	6.0602	60	-0.000859298										60	5.6792	60	-0.00128603										60	5.95013	60	0.00313149										60	6.20381	60	0.000377036
	62	6.06257	62	0.000990725										62	5.6807	62	3.31365e-05										62	5.94789	62	0.000679192										62	6.2028	62	-0.000531247
	64	6.0615	64	-0.00059541										64	5.6795	64	-0.00133853										64	5.94696	64	-0.000446707										64	6.20437	64	0.00114417
	66	6.06276	66	0.000152783										66	5.67914	66	-0.0018613										66	5.9443	66	-0.00328735										66	6.20591	66	0.00279318
	68	6.06798	68	-8.5134e-06										68	5.68153	68	0.000374501										68	5.94555	68	-0.002204										68	6.20381	68	0.000805674
	70	6.06749	70	0.00387396										70	5.68184	70	0.000538477										70	5.94506	70	-0.00284808										70	6.20454	70	0.00165153
	72	6.06465	72	0.000537771										72	5.68316	72	0.00172019										72	5.94934	72	0.00128889										72	6.2006	72	-0.00216936
	74	6.06245	74	-0.00215242										74	5.6822	74	0.000629139										74	5.95067	74	0.00248524										74	6.20013	74	-0.00251715
	76	6.06427	76	-0.000816254										76	5.6845	76	0.00280477										76	5.95282	76	-0.000196524										76	6.2018	76	-0.000721975
	78	6.06767	78	0.00210658										78	5.68192	78	0.000106477										78	5.94632	78	-0.00211121										78	6.20083	78	-0.00156397
	80	6.0678	80	0.00176639										80	5.68003	80	-0.00189642										80	5.94456	80	-0.00398799										80	6.20221	80	-5.33047e-05
	82	6.06761	82	0.00111343										82	5.67959	82	0.000362741										82	5.94373	82	-0.000324234										82	6.20626	82	-2.77251e-05
	84	6.06544	84	-0.00151204										84	5.68397	84	0.00183106										84	5.94804	84	-0.000739551										84	6.19947	84	-0.00252461
	86	6.06537	86	-0.00202981										86	5.68306	86	0.000819817										86	5.95226	86	0.00336091										86	6.20124	86	-0.000616929
	88	6.06634	88	-0.00149969										88	5.68512	88	0.000142759										88	5.95259	88	-0.000269662										88	6.19973	88	-0.00198727
	90	6.06925	90	0.000978485										90	5.68367	90	0.00123289										90	5.94861	90	-0.000548545										90	6.20365	90	0.00207419
	92	6.0628	92	-1.50392e-05										92	5.67988	92	-3.56627e-05										92	5.94884	92	-0.000463987										92	6.20276	92	0.00132725
	94	6.06729	94	-0.00182048										94	5.68373	94	0.00109678										94	5.95082	94	0.00135619										94	6.20415	94	0.0028617
	96	6.07165	96	0.00213258										96	5.68355	96	0.000816347										96	5.95188	96	0.0022389										96	6.19936	96	-0.00178267
	98	6.07561	98	-3.99485e-05										98	5.68219	98	-0.000647222										98	5.94992	98	8.09145e-05										98	6.20083	98	-0.000166076
	100	6.07162	100	0.00131404										100	5.68117	100	-0.00177515										100	5.95159	100	0.00152889										100	6.20119	100	0.000341261
	102	6.06999	102	-0.000697519										102	5.6821	102	-0.000958734										102	5.94797	102	-0.00234064										102	6.20185	102	0.00114911
	104	6.07234	104	0.00127937										104	5.68468	104	0.00150069										104	5.94877	104	-0.0018213										104	6.20158	104	0.00102722
	106	6.0712	106	-0.000225334										106	5.68116	106	-0.00214827										106	5.949	106	-0.00190683										106	6.19856	106	-0.00184464
	108	6.07318	108	0.00139828										108	5.68142	108	-0.00202708										108	5.954	108	0.00273892										108	6.1999	108	-0.000356732
	110	6.0721	110	-2.98828e-05										110	5.68524	110	0.00164276										110	5.95248	110	0.000821946										110	6.19927	110	-0.000839314
	112	6.07076	112	-0.00170996										112	5.68366	112	-0.000100323										112	5.95171	112	-0.000391885										112	6.19812	112	-0.00184265
	114	6.0731	114	0.000297896										114	5.68365	114	-0.000287954										114	5.95	114	-0.00259682										114	6.19985	114	3.2975e-05
	116	6.0758	116	0.0026735										116	5.68379	116	-0.00034181										116	5.95612	116	0.00297274										116	6.20183	116	0.00215729
	118	6.07399	118	0.000546635										118	5.68565	118	0.00130637										118	5.95301	118	-0.000747704										118	6.19961	118	8.00001e-05
	120	6.07255	120	-0.00120293										120	5.68533	120	0.000754801										120	5.95405	120	-0.000382805										120	6.19894	120	-0.000449188
	122	6.07337	122	0.000168492										122	5.68798	122	0.00309555										122	5.95458	122	0.00170699										122	6.19927	122	-0.000208109
	124	6.075	124	0.00162331										124	5.68671	124	0.00149592										124	5.955	124	0.00213862										124	6.20214	124	0.00278426
	126	6.06841	126	-0.00516485										126	5.68612	126	0.000579284										126	5.94289	126	-0.00997021										126	6.2028	126	0.00356321
	128	6.07294	128	-0.000855252										128	5.68118	128	-0.00468291										128	5.93301	128	-0.0198596										128	6.19922	128	9.82233e-05
	130	6.07508	130	0.00104281										130	5.6851	130	-0.00107933										130	5.93794	130	-0.0149495										130	6.19949	130	0.000478822
	132	6.07549	132	0.00119008										132	5.68945	132	0.00296128										132	5.94307	132	-0.00985008										132	6.19521	132	-0.00369542
	134	6.07716	134	0.00257729										134	5.6895	134	0.00271008										134	5.94945	134	-0.00351125										134	6.19821	134	-0.000594894
	136	6.0777	136	0.00281518										136	5.685	136	-0.00208186										136	5.95158	136	-0.001433										136	6.2017	136	0.00299007
	138	6.07764	138	0.00243451										138	5.68281	138	-0.00455355										138	5.95057	138	-0.00250527										138	6.19867	138	4.91663e-05
	140	6.07912	140	0.00357604										140	5.68575	140	-0.00188411										140	5.95146	140	-0.00168801										140	6.20071	140	0.00217215
	142	6.07692	142	0.00102054										142	5.6859	142	-0.00199273										142	5.9488	142	-0.0044311										142	6.20094	142	0.00247883
	144	6.07956	144	0.00328879										144	5.68485	144	-0.00328871										144	5.95349	144	0.000165577										144	6.19976	144	0.00136903
	146	6.08384	146	0.00718155										146	5.68516	146	-0.00321141										146	5.95138	146	-0.00204783										146	6.19998	146	0.00165264
	148	6.08019	148	0.00312964										148	5.68737	148	-0.00122032										148	5.95321	148	-0.000331141										148	6.1992	148	0.000929591
	150	6.08279	150	0.00531384										150	5.68786	150	-0.000934977										150	5.9536	150	-6.41613e-05										150	6.19935	150	0.00112986
	152	6.08515	152	0.00724496										152	5.68556	152	-0.00342504										152	5.95479	152	0.000993334										152	6.20037	152	0.00219347
	154	6.08509	154	0.00674381										154	5.68308	154	-0.00608025										154	5.95478	154	0.000841593										154	6.19952	154	0.00138049
	156	6.08434	156	0.00554122										156	5.68627	156	-0.00305043										156	5.95223	156	-0.00185911										156	6.19773	156	-0.000378986
	158	6.08086	158	0.001598										158	5.68466	158	-0.0048055										158	5.95397	158	-0.000278476										158	6.19589	158	-0.00219478
	160	6.08316	160	0.00342501										160	5.68631	160	-0.00328548										160	5.95166	160	-0.00275618										160	6.19996	160	0.00189329
	162	6.08174	162	0.00152307										162	5.68454	162	-0.00517045										162	5.95556	162	0.000968118										162	6.20226	162	0.00420548
	164	6.08344	164	0.00273304										164	5.6848	164	-0.0050106										164	5.95753	164	0.0027548										164	6.19931	164	0.00126208
	166	6.08355	166	0.00234578										166	5.69031	166	0.00041378										166	5.95532	166	0.000354259										166	6.1978	166	-0.00024657
	168	6.08637	168	0.00466215										168	5.69003	168	6.23273e-05										168	5.95486	168	-0.000303081										168	6.19301	168	-0.0050401
	170	6.08076	170	-0.00145698										170	5.6871	170	-0.00292542										170	5.9548	170	-0.000566774										170	6.19612	170	-0.00193807
	172	6.08119	172	-0.00154072										172	5.68775	172	-0.00232										172	5.95751	172	0.00193365										172	6.1952	172	-0.00287002
	174	6.08367	174	0.00042181										174	5.6894	174	-0.000702062										174	5.95551	174	-0.000281303										174	6.19561	174	-0.00247542
	176	6.08502	176	0.00125151										176	5.687	176	-0.00312233										176	5.95362	176	-0.00239112										176	6.1974	176	-0.000703725
	178	6.08519	178	0.000899276										178	5.68656	178	-0.00357163										178	5.95522	178	-0.00101525										178	6.19906	178	0.00093568
	180	6.08402	180	-0.000793976										180	5.68957	180	-0.000560854										180	5.96104	180	3.53578e-05										180	6.19974	180	0.00159344
	182	6.08813	182	0.00279267										182	5.69218	182	0.00205899										182	5.95962	182	0.00292584										182	6.20028	182	0.00211027
	184	6.08864	184	0.00278013										184	5.68945	184	-0.000653195										184	5.95955	184	0.00262229										184	6.1964	184	-0.00179311
	186	6.08641	186	2.93541e-05										186	5.68962	186	-0.000458576										186	5.95641	186	-0.000753142										186	6.19609	186	-0.00212591
	188	6.08763	188	0.000731268										188	5.68823	188	-0.00181842										188	5.9533	188	-7.18575e-05										188	6.19651	188	-0.00172729
	190	6.08516	190	-0.00225318										190	5.68946	190	-0.000554099										190	5.95332	190	-9.2949e-05										190	6.19782	190	-0.000436373
	192	6.08768	192	-0.000243027										192	5.69091	192	0.000932952										192	5.95489	192	-0.0029839										192	6.20065	192	0.00237776
	194	6.08914	194	0.000712682										194	5.68876	194	-0.00117881										194	5.95977	194	0.00166009										194	6.19876	194	0.000476066
	196	6.09172	196	0.00279492										196	5.69127	196	0.00136899										196	5.95922	196	0.000875801										196	6.2013	196	0.00300957
	198	6.08886	198	-0.000555341										198	5.69025	198	0.00038462										198	5.96178	198	0.00320403										198	6.19927	198	0.000979324
	200	6.08679	200	-0.00310711										200	5.68959	200	-0.000243714										200	5.95774	200	-0.00106441										200	6.19796	200	-0.000323569
	202	6.09088	202	0.0005106										202	5.6896	202	-0.000207916										202	5.95553	202	-0.00349868										202	6.20014	202	0.00187204
	204	6.09251	204	0.00167879										204	5.68679	204	-0.00299997										204	5.95749	204	-0.0017579										204	6.1989	204	0.000657332
	206	6.08984	206	-0.00144153										206	5.68835	206	-0.00143197										206	5.96173	206	0.00226882										206	6.19784	206	-0.000366444
	208	6.08911	208	-0.00260935										208	5.69243	208	0.00264394										208	5.96308	208	0.0034124										208	6.19642	208	-0.00173801
	210	6.09428	210	0.00213636										210	5.69476	210	9.08804e-05										210	5.95935	210	-0.000516222										210	6.19907	210	0.000973962
	212	6.09311	212	0.000556616										212	5.69508	212	2.29152e-05										212	5.95975	212	-0.000306073										212	6.19578	212	-0.00223916
	214	6.08953	214	-0.00341754										214	5.69153	214	0.001636										214	5.95954	214	-0.000696161										214	6.19906	214	0.00113405
	216	6.09382	216	0.000494947										216	5.69333	216	0.00336001										216	5.95924	216	-0.00116547										216	6.19927	216	0.00145505
	218	6.09086	218	-0.00282488										218	5.68705	218	-0.00302028										218	5.96494	218	9.32596e-05										218	6.19544	218	-0.00224466
	220	6.09612	220	0.00209403										220	5.69	220	-0.000197574										220	5.95827	220	-0.00243755										220	6.19464	220	-0.00289352
	222	6.09546	222	0.00111276										222	5.69113	222	0.00077533										222	5.96035	222	-0.000488166										222	6.19692	222	-0.000439938
	224	6.09604	224	0.00139237										224	5.68734	224	-0.00320446										224	5.96333	224	0.00237632										224	6.19623	224	-0.000932264
	226	6.09699	226	0.00206395										226	5.68828	226	-0.00248992										226	5.95791	226	-0.00314295										226	6.19618	226	-0.000758815
	228	6.09844	228	0.00325859										228	5.68633	228	-0.000252142										228	5.96077	228	-0.000364821										228	6.19746	228	0.000772142
	230	6.09121	230	5.80981e-07										230	5.68677	230	-0.000203327										230	5.96283	230	0.00163191										230	6.19771	230	0.00130238
	232	6.09208	232	-0.00353858										232	5.6915	232	-0.000191449										232	5.96451	232	0.00326846										232	6.19795	232	0.00185373
	234	6.09608	234	0.000281837										234	5.69485	234	0.00275883										234	5.95985	234	-0.00141394										234	6.19952	234	-3.55173e-05
	236	6.09995	236	-1.63672e-05										236	5.69672	236	0.00417719										236	5.95854	236	-0.00272401										236	6.19292	236	-0.00245273
	238	6.09557	238	-0.000503743										238	5.69616	238	0.00311012										238	5.96252	238	0.00127952										238	6.19279	238	-0.00216667
	240	6.0949	240	-0.00126748										240	5.69198	240	-0.00163599										240	5.9607	240	-0.000492011										240	6.1957	240	0.00119824
	242	6.09832	242	0.00305489										242	5.69228	242	-0.000816019										242	5.9608	242	-0.000905638										242	6.19675	242	0.00073315
	244	6.07591	244	-0.0196601										244	5.68968	244	-0.00351728										244	5.96342	244	0.00149821										244	6.19083	244	-0.0051054
	246	5.98636	246	-0.109519										246	5.61269	246	-0.0806103										246	5.89227	246	-0.0698698										246	6.13603	246	-0.0598241
	248	5.92257	248	-0.173623										248	5.51803	248	-0.175375										248	5.75705	248	-0.205309										248	6.05484	248	-0.140933
	250	5.94042	250	-0.156089										250	5.53246	250	-0.161051										250	5.70305	250	-0.25953										250	6.02563	250	-0.170063
	252	6.0014	252	-0.0954287										252	5.60162	252	-0.091998										252	5.76178	252	-0.201021										252	6.055	252	-0.140613
	254	6.05823	254	-0.0389205										254	5.65331	254	-0.0404163										254	5.86114	254	-0.101883										254	6.1143	254	-0.0812332
	256	6.09226	256	-0.00521445										256	5.67261	256	-0.0212256										256	5.92881	256	-0.0344351										256	6.15782	256	-0.0376347
	258	6.10645	258	0.00865008										258	5.67561	258	-0.0183356										258	5.96378	258	0.000313025										258	6.17199	258	-0.0233871
	260	6.10773	260	0.00960346										260	5.67257	260	-0.0214863										260	5.96744	260	0.00375154										260	6.17942	260	-0.0158804
	262	6.10574	262	0.00728608										262	5.67198	262	-0.0221875										262	5.96328	262	-0.000629249										262	6.18243	262	-0.0127949
	264	6.10062	264	0.00183834										264	5.67361	264	-0.0206691										264	5.96027	264	-0.00954973										264	6.18002	264	-0.0151306
	266	6.103	266	0.00389061										266	5.67728	266	-0.0171109										266	5.95907	266	-0.0116007										266	6.18527	266	-0.00980754
	268	6.10256	268	0.00312325										268	5.67855	268	-0.0159528										268	5.95395	268	-0.0106148										268	6.1855	268	-0.00950587
	270	6.10229	270	0.00252659										270	5.6826	270	-0.0120147										270	5.9499	270	-0.00981317										270	6.18661	270	-0.00832565
	272	6.10092	272	0.00083098										272	5.68321	272	-0.0115165										272	5.95412	272	-0.0108736										272	6.1894	272	-0.00546696
	274	6.10124	274	0.000826724										274	5.68214	274	-0.012698										274	5.95566	274	-0.00954491										274	6.19367	274	-0.00112987
	276	6.10217	276	0.00143413										276	5.68571	276	-0.00923912										276	5.955	276	-0.00601157										276	6.19367	276	-0.00106444
	278	6.10022	278	-0.000836522										278	5.68564	278	-0.00941978										278	5.96001	278	-0.00561016										278	6.19447	278	-0.000200731
	280	6.09713	280	-0.00424495										280	5.68376	280	-0.0114099										280	5.96211	280	-0.00371373										280	6.19116	280	-0.0034488
	282	6.09381	282	-0.0019932										282	5.68808	282	-0.00719926										282	5.96356	282	-0.00246436										282	6.19389	282	-0.000658704
	284	6.09517	284	-0.00683412										284	5.68659	284	-0.00879787										284	5.96533	284	-0.000891879										284	6.19052	284	-0.00397048
	286	6.09566	286	-0.00665439										286	5.68735	286	-0.00814561										286	5.96734	286	0.000923875										286	6.19392	286	-0.000514168
	288	6.09678	288	-0.00584148										288	5.68568	288	-0.00992238										288	5.96796	288	0.00135305										288	6.19537	288	0.000990193
	290	6.10127	290	-0.00165519										290	5.68614	290	-0.00956809										290	5.96643	290	-0.000364216										290	6.19474	290	0.000412573
	292	6.10196	292	-0.00126534										292	5.68967	292	-0.00614267										292	5.96688	292	-9.77936e-05										292	6.19304	292	-0.00123705
	294	6.10556	294	0.00203825										294	5.68868	294	-0.00723604										294	5.96301	294	-0.00414756										294	6.19669	294	0.00246129
	296	6.10318	296	-0.000634258										296	5.69167	296	-0.00434812										296	5.96741	296	7.65808e-05										296	6.19896	296	0.0047776
	298	6.10512	298	0.00101728										298	5.69366	298	-0.00245884										298	5.96881	298	0.00130474										298	6.20141	298	0.000221095
	300	6.10228	300	-0.002107										300	5.69001	300	-0.00620814										300	5.96408	300	-0.003593										300	6.19703	300	0.00293404
	302	6.0987	302	-0.00596698										302	5.68986	302	-0.00645594										302	5.9705	302	0.00266345										302	6.19012	302	-0.00393583
	304	6.1023	304	-0.00264256										304	5.69519	304	-0.0012222										304	5.96863	304	0.000634142										304	6.19232	304	-0.00169775
	306	6.10722	306	0.00200635										306	5.69823	306	-0.00459326										306	5.96726	306	-0.000890854										306	6.19319	306	-0.000791722
	308	6.10915	308	0.00366982										308	5.69648	308	-0.000119848										308	5.96947	308	0.00116851										308	6.19514	308	0.00119227
	310	6.10705	310	0.00130792										310	5.694	310	-0.00269114										310	5.96537	310	-0.00307774										310	6.19438	310	0.000464253
	312	6.10613	312	0.000130702										312	5.69456	312	-0.00222069										312	5.96819	312	-0.000399558										312	6.19602	312	0.00213424
	314	6.10987	314	0.00361819										314	5.69268	314	-0.00418845										314	5.96729	314	-0.00143694										314	6.19576	314	0.00190227
	316	6.10704	316	0.000540404										316	5.69289	316	-0.00406439										316	5.96874	316	-0.000119864										316	6.1942	316	0.000368369
	318	6.10233	318	-0.00441265										318	5.69508	318	-0.00195847										318	5.97047	318	0.00148166										318	6.19154	318	-0.00226742
	320	6.10703	320	4.90197e-05										320	5.69475	320	-0.00237067										320	5.9686	320	-0.000512388										320	6.1917	320	-0.00208506
	322	6.11195	322	0.00473539										322	5.69385	322	-0.00335096										322	5.96782	322	-0.00141202										322	6.19141	322	-0.00235449
	324	6.10844	324	0.000996419										324	5.6924	324	-0.00487932										324	5.96958	324	0.000232735										324	6.19282	324	-0.000925673
	326	6.10908	326	0.00141206										326	5.69489	326	-0.00246573										326	5.96804	326	-0.00141817										326	6.19534	326	0.00161146
	328	6.10885	328	0.000962243										328	5.69856	328	0.00112981										328	5.96723	328	-0.00233479										328	6.19316	328	-0.000553027
	330	6.10855	330	0.000446891										330	5.69753	330	2.73211e-05										330	5.97218	330	0.00251281										330	6.19738	330	0.00368093
	332	6.1086	332	0.000285909										332	5.69584	332	-0.0017332										332	5.9703	332	0.000534572										332	6.19253	332	-0.0011566
	334	6.10692	334	-0.00160081										334	5.69783	334	0.000188262										334	5.97207	334	0.0022104										334	6.19181	334	-0.00186552
	336	6.10282	336	7.33483e-05										336	5.69554	336	-0.00216831										336	5.96537	336	0.000113905										336	6.19548	336	0.00181423
	338	6.10625	338	-0.00267198										338	5.6963	338	-0.00147291										338	5.96823	338	-0.00180611										338	6.19314	338	-0.000517254
	340	6.10831	340	-0.000806705										340	5.6969	340	-0.000935564										340	5.96981	340	-0.000308662										340	6.19502	340	0.00137013
	342	6.10523	342	-0.00407775										342	5.69882	342	0.000923726										342	5.97155	342	0.00135242										342	6.19368	342	3.64621e-05
	344	6.10639	344	-0.00310529										344	5.69703	344	-0.00092506										344	5.9751	344	-4.09642e-05										344	6.19499	344	0.00135186
	346	6.10964	346	-3.9508e-05										346	5.6947	346	-0.00331195										346	5.97398	346	0.00363498										346	6.19376	346	0.000126427
	348	6.10892	348	-0.000940625										348	5.69455	348	-0.00351695										348	5.96904	348	-0.00137385										348	6.19418	348	0.000550275
	350	6.10999	350	-4.88572e-05										350	5.69635	350	-0.00177012										350	5.9723	350	0.00182037										350	6.1956	350	0.00197352
	352	6.11299	352	0.00277556										352	5.69926	352	0.00108853										352	5.97025	352	-0.000292534										352	6.19312	352	-0.000503709
	354	6.11133	354	0.000942375										354	5.6961	354	-0.00212104										354	5.971	354	0.000397256										354	6.1967	354	0.00307871
	356	6.11155	356	0.000991324										356	5.69744	356	-0.000828886										356	5.97118	356	0.000519545										356	6.20073	356	1.30565e-05
	358	6.11024	358	-0.000487869										358	5.69787	358	-0.000445039										358	5.97157	358	0.000854132										358	6.19391	358	0.000293025
	360	6.10748	360	-0.0034155										360	5.69634	360	-0.00201955										360	5.96914	360	-0.0016292										360	6.18899	360	-0.0046248
	362	6.10814	362	-0.00292187										362	5.70213	362	0.00372753										362	5.97026	362	-0.000560667										362	6.18914	362	-0.00447241
	364	6.10985	364	-0.0013773										364	5.70213	364	0.00368613										364	5.97215	364	0.00127949										364	6.19483	364	0.00122034
	366	6.11099	366	-0.000402137										366	5.69661	366	-0.00187379										366	5.97324	366	0.00232103										366	6.19364	366	3.36012e-05
	368	6.1158	368	0.00424328										368	5.69841	368	-0.000112306										368	5.97044	368	-0.000526295										368	6.19088	368	-0.00272245
	370	6.11431	370	0.00258859										370	5.69823	370	-0.000329483										370	5.96798	370	-0.00303276										370	6.19043	370	-0.00316767
	372	6.1153	372	0.00341342										372	5.69885	372	0.000254605										372	5.96982	372	-0.00123862										372	6.19025	372	-0.00334186
	374	6.11261	374	0.000557362										374	5.70011	374	0.00147988										374	5.96872	374	-0.00238418										374	6.18985	374	-0.00373485
	376	6.11173	376	-0.000489978										376	5.69992	376	0.00125627										376	5.97177	376	0.000620273										376	6.19364	376	6.35274e-05
	378	6.111	378	-0.00138902										378	5.70226	378	0.00356369										378	5.97334	378	0.00214444										378	6.19691	378	0.00334347
	380	6.11414	380	0.0015798										380	5.69918	380	0.000452048										380	5.96932	380	-0.00192199										380	6.1959	380	0.00234517
	382	6.1112	382	-0.00153397										382	5.69789	382	-0.000868747										382	5.97067	382	-0.00061935										382	6.19897	382	0.00542882
	384	6.11148	384	-0.00143079										384	5.6974	384	-0.00138879										384	5.9728	384	0.00146203										384	6.19498	384	0.00145463
	386	6.11074	386	-0.00235113										386	5.69873	386	-8.81766e-05										386	5.97006	386	-0.00132819										386	6.19445	386	0.000942792
	388	6.11458	388	0.00130452										388	5.70144	388	0.00259299										388	5.97003	388	-0.00141037										388	6.19186	388	-0.00162647
	390	6.11435	390	0.000885644										390	5.69839	390	-0.000485405										390	5.97518	390	0.00368513										390	6.19074	390	-0.00272295
	392	6.11928	392	-4.58551e-05										392	5.69802	392	-0.000883463										392	5.97578	392	-1.68741e-05										392	6.19286	392	-0.000576416
	394	6.11967	394	-4.93058e-05										394	5.69962	394	0.000688699										394	5.97037	394	-0.00124235										394	6.19263	394	-0.000776648
	396	6.119	396	0.00493664										396	5.69932	396	0.000360961										396	5.97393	396	0.0022539										396	6.19511	396	0.00173659
	398	6.11522	398	0.000944361										398	5.69595	398	-0.0030368										398	5.97464	398	0.00289626										398	6.1959	398	0.00256352
	400	6.11129	400	-0.00320518										400	5.69706	400	-0.0019547										400	5.96901	400	-0.00280566										400	6.19472	400	0.0014244
	402	6.11369	402	-0.00103256										402	5.69604	402	-0.00300288										402	5.97021	402	-0.00168231										402	6.19414	402	0.000889473
	404	6.11741	404	0.00245161										404	5.69816	404	-0.000911478										404	5.97119	404	-0.000784104										404	6.19389	404	0.000688984
	406	6.1158	406	0.000596712										406	5.70187	406	0.00276938										406	5.97431	406	0.0022485										406	6.19256	406	-0.00058681
	408	6.11499	408	-0.000467883										408	5.69977	408	0.000639548										408	5.97572	408	0.00356506										408	6.19489	408	0.00180235
	410	6.11512	410	-0.000602823										410	5.70129	410	0.00212888										410	5.96899	410	-0.00326491										410	6.19205	410	-0.00097326
	412	6.1127	412	-0.00329877										412	5.69704	412	-0.00215277										412	5.9712	412	-0.00116186										412	6.1923	412	-0.00065338
	414	6.11671	414	0.000423608										414	5.70007	414	0.00084444										414	5.97173	414	-0.000746296										414	6.19098	414	-0.00189773
	416	6.12011	416	0.00352362										416	5.69737	416	-0.00188964										416	5.97133	416	-0.0012687										416	6.18961	416	-0.00318603
	418	6.11353	418	-0.00336945										418	5.70236	418	0.00306482										418	5.97073	418	-0.00199958										418	6.19479	418	0.002082
	420	6.11531	420	-0.0019163										420	5.70103	420	0.00169766										420	5.97329	420	0.000420549										420	6.19398	420	0.00136666
	422	6.11566	422	-0.00190767										422	5.69833	422	-0.00104129										422	5.97274	422	-0.000278839										422	6.19013	422	-0.00238176
	424	6.11723	424	-0.000694297										424	5.70199	424	0.0025778										424	5.97723	424	0.00405172										424	6.19148	424	-0.000922958
	426	6.11938	426	0.00108305										426	5.69891	426	-0.000545244										426	5.97393	426	0.000581683										426	6.1941	426	0.00181337
	428	6.12213	428	0.00344359										428	5.69662	428	-0.00288061										428	5.97269	428	-0.000839507										428	6.19143	428	-0.000732466
	430	6.12421	430	0.00511656										430	5.70301	430	0.00346153										430	5.97413	430	0.000407585										430	6.19335	430	0.00131985
	432	6.11554	432	-0.00397886										432	5.69757	432	-0.00202902										432	5.97236	432	-0.00156762										432	6.19305	432	0.00116064
	434	6.11545	434	-0.00451349										434	5.6977	434	-0.00195246										434	5.97137	434	-0.0027757										434	6.19136	434	-0.000379777
	436	6.1199	436	-0.000528149										436	5.69966	436	-4.89678e-05										436	5.97737	436	0.00299275										436	6.19096	436	-0.000621066
	438	6.12422	438	0.00330632										438	5.69857	438	-0.00119875										438	5.97651	438	0.00188711										438	6.1928	438	0.00138711
	440	6.12198	440	0.000559047										440	5.70195	440	0.00211798										440	5.97318	440	-0.00170322										440	6.18952	440	-0.00171492
	442	6.11839	442	-0.00189099										442	5.69964	442	-0.000121095										442	5.97528	442	0.00012113										442	6.19128	442	-0.000480085
	444	6.10016	444	-0.0201904										444	5.69226	444	-0.00751825										444	5.97302	444	-0.00133523										444	6.18543	444	-0.00625182
	446	6.02095	446	-0.0994748										446	5.62335	446	-0.0764448										446	5.90904	446	-0.0653285										446	6.13162	446	-0.0599853
	448	5.95803	448	-0.162474										448	5.53461	448	-0.165201										448	5.78542	448	-0.188965										448	6.05144	448	-0.140091
	450	5.96538	450	-0.155208										450	5.54325	450	-0.156576										450	5.72484	450	-0.249564										450	6.01521	450	-0.176248
	452	6.01725	452	-0.103427										452	5.60604	452	-0.0938002										452	5.76896	452	-0.205466										452	6.04162	452	-0.149768
	454	6.07636	454	-0.0444097										454	5.65797	454	-0.0418839										454	5.854	454	-0.120451										454	6.10498	454	-0.0863398
	456	6.10873	456	-0.0121373										456	5.67921	456	-0.0206569										456	5.93019	456	-0.0442894										456	6.14817	456	-0.0430841
	458	6.12135	458	0.000380893										458	5.68551	458	-0.0143691										458	5.96995	458	-0.00456037										458	6.16927	458	-0.0219208
	460	6.12929	460	0.0082149										460	5.6803	460	-0.0195906										460	5.98158	460	0.00703582										460	6.17237	460	-0.0187601
	462	6.13056	462	0.00937484										462	5.67791	462	-0.0219912										462	5.97299	462	-0.00159081										462	6.17624	462	-0.014832
	464	6.12521	464	0.00391085										464	5.67803	464	-0.0218811										464	5.96735	464	-0.00727023										464	6.17369	464	-0.0173267
	466	6.12398	466	0.00256303										466	5.6827	466	-0.0172202										466	5.96462	466	-0.00036485										466	6.17777	466	-0.0131941
	468	6.12166	468	0.000121504										468	5.68403	468	-0.0158984										468	5.96271	468	-0.000538975										468	6.18358	468	-0.00733441
	470	6.11927	470	-0.00239361										470	5.68979	470	-0.0101459										470	5.95739	470	-0.000644127										470	6.18541	470	-0.0054576
	472	6.11948	472	-0.00231219										472	5.6902	472	-0.00974262										472	5.95949	472	-0.000734075										472	6.18572	472	-0.00510375
	474	6.11775	474	-0.00417412										474	5.68745	474	-0.0124985										474	5.96375	474	-0.000821619										474	6.18562	474	-0.00516291
	476	6.1165	476	-0.00555928										476	5.68833	476	-0.0116237										476	5.96687	476	-0.00804327										476	6.18289	476	-0.0078551
	478	6.11678	478	-0.00541755										478	5.69334	478	-0.00661803										478	5.96737	478	-0.00760114										478	6.18534	478	-0.00537037
	480	6.11434	480	-0.00230656										480	5.69316	480	-0.00680164										480	5.97201	480	-0.00302147										480	6.18634	480	-0.00433874
	482	6.1209	482	-0.00158293										482	5.69477	482	-0.00519451										482	5.97006	482	-0.0050342										482	6.18544	482	-0.00521023
	484	6.12062	484	-0.0020098										484	5.69367	484	-0.00629666										484	5.96989	484	-0.00526929										484	6.18889	484	-0.00173484
	486	6.1211	486	-0.0016793										486	5.69474	486	-0.0052281										486	5.97156	486	-0.00366669										486	6.18711	486	-0.00349259
	488	6.11924	488	-0.00369129										488	5.69885	488	-0.00111887										488	5.97782	488	0.00252367										488	6.19108	488	0.000496523
	490	6.12286	490	-0.000225667										490	5.69884	490	-0.00112898										490	5.97914	490	0.00377184										490	6.18991	490	-0.000657489
	492	6.12244	492	-0.000802295										492	5.70137	492	0.00140153										492	5.97337	492	-0.00207211										492	6.18982	492	-0.000734615
	494	6.1197	494	-0.00370105										494	5.69909	494	-0.000877355										494	5.97226	494	-0.00325814										494	6.19033	494	-0.000214833
	496	6.11972	496	-0.00384181										496	5.69519	496	-0.00477568										496	5.97254	496	-0.00305617										496	6.19223	496	0.00169188
	498	6.12412	498	0.000395547										498	5.69976	498	-0.00020347										498	5.97666	498	0.000983856										498	6.19249	498	0.00195556
	500	6.11897	500	-0.00491885										500	5.70293	500	-0.00206389										500	5.97807	500	0.00231201										500	6.19514	500	0.00460625
	502	6.11749	502	-0.0011243										502	5.69758	502	-0.00237762										502	5.97572	502	-0.000121641										502	6.19296	502	0.00242399
	504	6.12316	504	-0.00106239										504	5.69947	504	-0.000484049										504	5.97523	504	-0.000697027										504	6.1934	504	0.00285884
	506	6.12466	506	0.000268721										506	5.69785	506	-0.00210012										506	5.97818	506	0.00216592										506	6.19259	506	0.00204085
	508	6.12536	508	0.000798585										508	5.69774	508	-0.00220586										508	5.97716	508	0.00105729										508	6.19096	508	0.000400095
	510	6.12304	510	-0.00169267										510	5.699	510	-0.000941342										510	5.97881	510	0.00261714										510	6.19077	510	0.00019664
	512	6.12699	512	0.00208509										512	5.69654	512	-0.0033966										512	5.97869	512	0.00240556										512	6.19143	512	0.000840566
	514	6.12758	514	0.002502										514	5.69537	514	-0.0045617										514	5.97878	514	0.00240262										514	6.19201	514	0.00140196
	516	6.12356	516	-0.00169183										516	5.69709	516	-0.00283668										516	5.9772	516	0.000728413										516	6.18871	516	-0.00191909
	518	6.12854	518	0.00311375										518	5.69896	518	-0.000961622										518	5.97543	518	-0.00113699										518	6.18756	518	-0.00309248
	520	6.12503	520	-0.000571131										520	5.69631	520	-0.00360657										520	5.97403	520	-0.00263349										520	6.18977	520	-0.000908113
	522	6.12929	522	0.00351365										522	5.69743	522	-0.0024816										522	5.97538	522	-0.00138101										522	6.1904	522	-0.000305872
	524	6.12872	524	0.00276823										524	5.69944	524	-0.000466777										524	5.97506	524	-0.00179945										524	6.1901	524	-0.000635641
	526	6.12968	526	0.00355274										526	5.70138	526	0.00147784										526	5.97557	526	-0.00138874										526	6.18899	526	-0.0017773
	528	6.12902	528	0.00271731										528	5.69901	528	-0.000887835										528	5.97545	528	-0.00160876										528	6.19048	528	-0.000320706
	530	6.12765	530	0.00117209										530	5.69613	530	-0.00376386										530	5.97639	530	-0.000769441										530	6.1907	530	-0.000135735
	532	6.12528	532	-0.00137281										532	5.69663	532	-0.00326033										532	5.98104	532	0.00377933										532	6.1915	532	0.000627761
	534	6.1239	534	-0.00292724										534	5.69761	534	-0.0022773										534	5.98142	534	0.00405765										534	6.19143	534	0.000519934
	536	6.12529	536	-0.00171107										536	5.70186	536	0.00197512										536	5.97824	536	0.000775606										536	6.19063	536	-0.000319062
	538	6.12346	538	-0.00371416										538	5.70193	538	0.00204687										538	5.97716	538	-0.000406685										538	6.19339	538	0.00240094
	540	6.12794	540	0.000593628										540	5.70269	540	0.00280786										540	5.97764	540	-2.91248e-05										540	6.19013	540	-0.000899899
	542	6.13187	542	0.00435242										542	5.70186	542	0.00197799										542	5.97792	542	0.000148393										542	6.18928	542	-0.00179139
	544	6.13009	544	0.00240237										544	5.70013	544	0.000247181										544	5.97829	544	0.000415976										544	6.1939	544	0.00278663
	546	6.12732	546	-0.000536403										546	5.69913	546	-0.000754667										546	5.97879	546	0.000813733										546	6.19129	546	0.000134374
	548	6.12456	548	-0.00346375										548	5.69724	548	-0.00264765										548	5.98069	548	0.00261178										548	6.19248	548	0.00128202
	550	6.12742	550	-0.000769532										550	5.70174	550	0.00184814										550	5.97751	550	-0.000669782										550	6.1937	550	0.00245978
	552	6.12805	552	-0.000303612										552	5.70308	552	0.00318259										552	5.97687	552	-0.00141083										552	6.19304	552	0.00175786
	554	6.1253	554	-0.00321585										554	5.70015	554	0.000245614										554	5.97896	554	0.000578761										554	6.19354	554	0.00221647
	556	6.12803	556	-0.000646104										556	5.69647	556	-0.00344291										556	5.97991	556	0.0014291										556	6.19307	556	0.00170583
	558	6.13265	558	0.00381577										558	5.6996	558	-0.000323079										558	5.97698	558	-0.00159969										558	6.18948	558	-0.00192382
	560	6.1275	560	-0.0014901										560	5.7017	560	0.00176499										560	5.97719	560	-0.00148749										560	6.19106	560	-0.000382257
	562	6.12974	562	0.000596442										562	5.70002	562	7.11874e-05										562	5.97854	562	-0.000234178										562	6.1895	562	-0.00197923
	564	6.1293	564	5.53406e-06										564	5.70157	564	0.0016054										564	5.98116	564	0.00229038										564	6.18999	564	-0.00152451
	566	6.13059	566	0.00114732										566	5.70501	566	0.000164603										566	5.97937	566	0.000406314										566	6.19096	566	-0.000587817
	568	6.13543	568	0.000250899										568	5.70358	568	0.00357737										568	5.98038	568	0.00132375										568	6.19131	568	-0.000268908
	570	6.13368	570	0.00394954										570	5.69968	570	-0.000345099										570	5.98029	570	0.00114281										570	6.19114	570	-0.000467512
	572	6.12464	572	0.000164574										572	5.70069	572	0.000639953										572	5.98141	572	0.00217365										572	6.19138	572	-0.000253355
	574	6.12542	574	0.000119566										574	5.69893	574	-0.0011476										574	5.98137	574	0.00204638										574	6.19144	574	-0.000216159
	576	6.12573	576	-0.00440832										576	5.70008	576	-2.78785e-05										576	5.97456	576	-0.00484884										576	6.18646	576	-1.45994e-05
	578	6.1287	578	-0.00156735										578	5.69954	578	-0.000601025										578	5.97677	578	-0.00272189										578	6.19033	578	-0.00136149
	580	6.13052	580	0.000127336										580	5.69942	580	-0.000757172										580	5.98187	580	0.00229738										580	6.19035	580	-0.00135343
	582	6.13811	582	-6.3999e-05										582	5.70061	582	0.000393544										582	5.9811	582	0.00144912										582	6.18983	582	-0.00188114
	584	6.13505	584	0.00441842										584	5.69651	584	-0.00374902										584	5.97878	584	-0.000946538										584	6.192	584	0.000285684
	586	6.1289	586	-0.00184489										586	5.69274	586	0.000106183										586	5.97712	586	-0.00267944										586	6.19048	586	-0.00123263
	588	6.12649	588	-0.00436389										588	5.69645	588	-0.00390454										588	5.97941	588	-0.000459441										588	6.19124	588	-0.000465772
	590	6.129	590	-0.00195845										590	5.69607	590	-0.0043378										590	5.98235	590	0.00241361										590	6.19145	590	-0.000243396
	592	6.13047	592	-0.000588407										592	5.69595	592	-0.00451492										592	5.98007	592	6.98696e-05										592	6.1899	592	-0.00177517
	594	6.12853	594	-0.00262361										594	5.70102	594	0.000493954										594	5.97835	594	-0.00171051										594	6.19191	594	0.000259257
	596	6.13147	596	0.000226079										596	5.70366	596	0.00306866										596	5.9763	596	-0.00381738										596	6.1946	596	0.00298023
	598	6.13218	598	0.000850824										598	5.70233	598	0.00166903										598	5.97724	598	-0.00293058										598	6.19011	598	-0.00147189
	600	6.12918	600	-0.00222923										600	5.69888	600	-0.00185508										600	5.98057	600	0.000350061										600	6.19528	600	0.00374326
	602	6.13212	602	0.000636077										602	5.70249	602	0.00167617										602	5.98131	602	0.00104469										602	6.19618	602	7.63147e-06
	604	6.13402	604	0.00246689										604	5.70576	604	-9.92534e-05										604	5.9817	604	0.00139348										604	6.1951	604	0.00367685
	606	6.13519	606	0.00357337										606	5.69974	606	-0.00124594										606	5.97667	606	-0.00367341										606	6.19249	606	0.00113606
	608	6.13148	608	-0.000194343										608	5.69853	608	-0.00254962										608	5.98017	608	-0.000205807										608	6.1936	608	0.00232406
	610	6.13526	610	0.00353392										610	5.70273	610	0.00155137										610	5.98292	610	0.00251645										610	6.19088	610	-0.000308747
	612	6.1308	612	-0.000971693										612	5.70359	612	0.00230687										612	5.98231	612	0.00188354										612	6.189	612	-0.00209196
	614	6.13152	614	-0.000291025										614	5.70482	614	0.0034267										614	5.98088	614	0.000435631										614	6.19072	614	-0.00026518
	616	6.13153	616	-0.00031392										616	5.70451	616	0.00300068										616	5.98338	616	0.0029229										616	6.18757	616	-0.00329798
	618	6.12942	618	-0.00245022										618	5.70308	618	0.00144864										618	5.98092	618	0.000455517										618	6.18743	618	-0.00330993
	620	6.1307	620	-0.00118977										620	5.70142	620	-0.000339621										620	5.97875	620	-0.00171633										620	6.19291	620	0.00230938
	622	6.1318	622	-0.000102415										622	5.70163	622	-0.00026428										622	5.97755	622	-0.00291247										622	6.19544	622	1.03297e-05
	624	6.13432	624	0.00241201										624	5.70334	624	0.00130447										624	5.97774	624	-0.00271272										624	6.19017	624	-0.000116436
	626	6.13746	626	-6.39474e-05										626	5.70368	626	0.00149644										626	5.98017	626	-0.000266887										626	6.19055	626	0.000439327
	628	6.1327	628	0.000802686										628	5.69972	628	-0.00261856										628	5.98463	628	0.00421521										628	6.19037	628	0.000448143
	630	6.13456	630	0.00267926										630	5.70081	630	-0.00169073										630	5.98275	630	0.00236375										630	6.19208	630	0.00236047
	632	6.13164	632	-0.000216462										632	5.70316	632	0.000489733										632	5.97826	632	-0.00209107										632	6.18402	632	-3.69282e-06
	634	6.13296	634	0.00113568										634	5.70428	634	0.00143263										634	5.97926	634	-0.00104906										634	6.18777	634	-0.00150245
	636	6.1295	636	-0.00228415										636	5.7051	636	0.00206774										636	5.97928	636	-0.000980022										636	6.19022	636	0.00119325
	638	6.13056	638	-0.0011758										638	5.70146	638	-0.00176512										638	5.98083	638	0.000626232										638	6.19127	638	0.00250438
	640	6.13156	640	-0.000119096										640	5.70089	640	-0.00253616										640	5.98209	640	0.0019499										640	6.1846	640	-0.00388857
	642	6.13575	642	0.00383247										642	5.70528	642	0.0026866										642	5.98008	642	1.11828e-05										642	6.1847	642	-0.00367953
	644	6.12062	644	-0.0114238										644	5.69775	644	-0.00482156										644	5.97718	644	-0.00283548										644	6.18617	644	-0.00226128
	646	6.04831	646	-0.0838653										646	5.63029	646	-0.0722612										646	5.93337	646	-0.0466965										646	6.14023	646	-0.0482518
	648	5.99023	648	-0.142082										648	5.54445	648	-0.158082										648	5.82101	648	-0.15911										648	6.06872	648	-0.119811
	650	5.98675	650	-0.145703										650	5.542	650	-0.160515										650	5.74984	650	-0.230335										650	6.02629	650	-0.162289
	652	6.03192	652	-0.100679										652	5.60164	652	-0.100859										652	5.77785	652	-0.202382										652	6.04528	652	-0.143345
	654	6.08353	654	-0.0492195										654	5.64729	654	-0.0551951										654	5.85344	654	-0.126851										654	6.09687	654	-0.0918001
	656	6.12098	656	-0.011924										656	5.67697	656	-0.0255026										656	5.92918	656	-0.051172										656	6.14115	656	-0.0475634
	658	6.14136	658	0.00829742										658	5.68531	658	-0.0171518										658	5.97093	658	-0.00948463										658	6.16057	658	-0.028185
	660	6.14415	660	0.010925										660	5.68148	660	-0.0209726										660	5.97829	660	-0.00218889										660	6.16903	660	-0.0197648
	662	6.14024	662	0.00684904										662	5.67809	662	-0.024355										662	5.97602	662	-0.00452472										662	6.17124	662	-0.0175928
	664	6.13886	664	0.0052996										664	5.67995	664	-0.0224892										664	5.97381	664	-0.00680205										664	6.17103	664	-0.017839
	666	6.13753	666	0.00379692										666	5.68275	666	-0.0196851										666	5.97362	666	-0.00706079										666	6.17476	666	-0.0141433
	668	6.132	668	-0.00190883										668	5.68598	668	-0.0164528										668	5.96593	668	-0.00119622										668	6.17776	668	-0.0111757
	670	6.12901	670	0.00133335										670	5.68378	670	-0.0186521										670	5.96013	670	-0.00128022										670	6.18022	670	-0.00874601
	672	6.14029	672	0.000446226										672	5.69123	672	-0.0112032										672	5.96123	672	-0.0014045										672	6.18181	672	-0.00718433
	674	6.14045	674	-0.000284251										674	5.68872	674	-0.0137161										674	5.96697	674	-0.00153954										674	6.18509	674	-0.00393058
	676	6.13307	676	-0.0015688										676	5.69294	676	-0.00950065										676	5.97311	676	-0.00793333										676	6.18391	676	-0.00513473
	678	6.12605	678	-0.00130865										678	5.69452	678	-0.00792696										678	5.97369	678	-0.0074291										678	6.18104	678	-0.00802676
	680	6.12348	680	-0.00162581										680	5.69384	680	-0.00861499										680	5.97958	680	-0.0016158										680	6.18304	680	-0.00604663
	682	6.12702	682	-0.00818969										682	5.69698	682	-0.00548473										682	5.97846	682	-0.00281336										682	6.18843	682	-0.000674333
	684	6.12824	684	-0.00716352										684	5.69514	684	-0.00733619										684	5.98129	684	-6.17121e-05										684	6.18723	684	-0.00188985
	686	6.12997	686	-0.00562885										686	5.69611	686	-0.00637933										686	5.98314	686	0.0017092										686	6.18745	686	-0.00168316
	688	6.13426	688	-0.00153551										688	5.69286	688	-0.00964414										688	5.9791	688	-0.00241055										688	6.18679	688	-0.00235427
	690	6.13613	690	0.00013666										690	5.6937	690	-0.00882061										690	5.97828	690	-0.00331092										690	6.18563	690	-0.00352316
	692	6.13317	692	-0.00302218										692	5.69444	692	-0.00809871										692	5.97899	692	-0.00268182										692	6.18736	692	-0.00179984
	694	6.13824	694	0.00184814										694	5.69513	694	-0.00742841										694	5.98008	694	-0.00167321										694	6.18744	694	-0.00172431
	696	6.13724	696	0.000647751										696	5.70069	696	-0.0018897										696	5.98089	696	-0.000945026										696	6.1886	696	-0.000566583
	698	6.14048	698	0.00368682										698	5.69584	698	-0.00676253										698	5.98247	698	0.000552792										698	6.18974	698	0.00057334
	700	6.13929	700	0.00229549										700	5.69548	700	-0.00714687										700	5.98365	700	0.0016503										700	6.18293	700	-0.00106245
	702	6.14104	702	0.00384392										702	5.69738	702	-0.00527269										702	5.98698	702	0.00489755										702	6.18446	702	-0.0047003
	704	6.13637	704	-0.00102775										704	5.69371	704	-0.00896995										704	5.98251	704	0.000344607										704	6.18909	704	-6.39125e-05
	706	6.14028	706	0.00268062										706	5.69413	706	-0.00857861										706	5.98263	706	0.000381515										706	6.18941	706	0.000264587
	708	6.13642	708	-0.00138082										708	5.693	708	-0.00973862										708	5.9818	708	-0.000531668										708	6.19033	708	0.00119516
	710	6.13385	710	-0.00415193										710	5.70142	710	-0.00134993										710	5.98255	710	0.000135107										710	6.18686	710	-0.00226222
	712	6.13783	712	-0.000372591										712	5.70672	712	-0.00485174										712	5.98415	712	0.00165189										712	6.19023	712	0.00112241
	714	6.137	714	-0.00140265										714	5.70328	714	0.000443709										714	5.98163	714	-0.000951261										714	6.18982	714	0.000728994
	716	6.14253	716	0.00392802										716	5.69992	716	-0.00295122										716	5.98307	716	0.000405694										716	6.1882	716	-0.000872504
	718	6.14149	718	0.00268955										718	5.70105	718	-0.00185725										718	5.98154	718	-0.0012072										718	6.18751	718	-0.00154214
	720	6.13564	720	-0.00335792										720	5.70024	720	-0.00270431										720	5.98312	720	0.000290119										720	6.19001	720	0.000980044
	722	6.13982	722	0.000625712										722	5.70207	722	-0.000912335										722	5.98574	722	0.00282768										722	6.19019	722	0.00118398
	724	6.13736	724	-0.00202941										724	5.70223	724	-0.000791269										724	5.98468	724	0.00168554										724	6.1886	724	-0.000380398
	726	6.13697	726	-0.00261317										726	5.69987	726	-0.00319104										726	5.98473	726	0.00165373										726	6.18572	726	-0.00323315
	728	6.13931	728	-0.000465451										728	5.69883	728	-0.00427158										728	5.98203	728	-0.0011277										728	6.18605	728	-0.00287434
	730	6.14128	730	0.00131387										730	5.69892	730	-0.00422281										730	5.98341	730	0.000171289										730	6.19039	730	0.00149595
	732	6.14301	732	0.00285491										732	5.70057	732	-0.00261465										732	5.98256	732	-0.000759259										732	6.19177	732	0.00290765
	734	6.14252	734	0.00217777										734	5.70384	734	0.000612964										734	5.98485	734	0.00145069										734	6.18992	734	0.00109067
	736	6.14266	736	0.00213257										736	5.70347	736	0.000200125										736	5.98911	736	0.00563118										736	6.18879	736	-5.06725e-06
	738	6.14193	738	0.00121942										738	5.70423	738	0.000916914										738	5.98632	738	0.00276224										738	6.18914	738	0.000380344
	740	6.14624	740	0.00534843										740	5.70411	740	0.000753418										740	5.98592	740	0.00228392										740	6.1849	740	-0.00382319
	742	6.14446	742	0.0033897										742	5.70206	742	-0.00134027										742	5.98037	742	-0.00334376										742	6.18905	742	0.000364239
	744	6.14273	744	0.00148333										744	5.70225	744	-0.00119407										744	5.98217	744	-0.00162075										744	6.18607	744	-0.00257747
	746	6.1396	746	-0.00182058										746	5.7029	746	-0.000587868										746	5.98509	746	0.00122296										746	6.18656	746	-0.00204843
	748	6.14307	748	0.00147807										748	5.70296	748	-0.00057158										748	5.98601	748	0.00206742										748	6.19133	748	0.00276126
	750	6.14144	750	-0.000320624										750	5.70253	750	-0.0010451										750	5.9812	750	-0.00281734										750	6.19049	750	0.00196148
	752	6.1402	752	-0.00172657										752	5.70284	752	-0.00077833										752	5.98091	752	-0.00318129										752	6.19045	752	0.00196211
	754	6.14367	754	0.00158033										754	5.69964	754	-0.00402116										754	5.98572	754	0.00155559										754	6.19108	754	0.00263305
	756	6.13901	756	-0.00323984										756	5.69845	756	-0.00525348										756	5.9842	756	-3.66716e-05										756	6.18511	756	-0.00329584
	758	6.13882	758	-0.00358699										758	5.7029	758	-0.000845187										758	5.98244	758	-0.00186804										758	6.18415	758	-0.00421469
	760	6.1442	760	0.00163896										760	5.70294	760	-0.000846159										760	5.98466	760	0.000281508										760	6.18696	760	-0.00136363
	762	6.14376	762	0.00104809										762	5.70489	762	0.00106372										762	5.98351	762	-0.000938005										762	6.18817	762	-0.000112785
	764	6.14197	764	-0.000889504										764	5.70241	764	-0.00145544										764	5.98387	764	-0.000646555										764	6.18715	764	-0.00109231
	766	6.14608	766	0.00307624										766	5.70495	766	0.00104649										766	5.98543	766	0.000845882										766	6.18656	766	-0.00164234
	768	6.13832	768	-0.00482459										768	5.70651	768	0.00256964										768	5.98577	768	0.00111933										768	6.18387	768	6.19052e-05
	770	6.13973	770	-0.00355193										770	5.7081	770	0.00412413										770	5.98329	770	-0.0014262										770	6.18751	770	-0.000614512
	772	6.14411	772	0.000694299										772	5.7037	772	-0.000309915										772	5.98581	772	0.00102932										772	6.19472	772	6.426e-05
	774	6.14547	774	0.00192416										774	5.70438	774	0.000337646										774	5.98147	774	-0.0033741										774	6.19114	774	0.00308946
	776	6.14476	776	0.00108773										776	5.70257	776	-0.00150305										776	5.98423	776	-0.000676428										776	6.18832	776	0.000304607
	778	6.14407	778	0.000275071										778	5.70152	778	-0.00258188										778	5.98428	778	-0.000687661										778	6.18924	778	0.0012583
	780	6.14368	780	-0.000233759										780	5.70311	780	-0.00101869										780	5.9871	780	0.00207222										780	6.18779	780	-0.000159632
	782	6.14411	782	8.1305e-05										782	5.70593	782	0.00177667										782	5.98517	782	8.3233e-05										782	6.19022	782	0.00230064
	784	6.1428	784	-0.00133968										784	5.7065	784	0.00232433										784	5.98601	784	0.000865386										784	6.18927	784	0.00137894
	786	6.14382	786	-0.000426655										786	5.70441	786	0.000214441										786	5.98081	786	-0.00439131										786	6.18929	786	0.00142508
	788	6.14453	788	0.000180432										788	5.70334	788	-0.00087284										788	5.98246	788	-0.00279684										788	6.18564	788	-0.00220113
	790	6.14032	790	-0.00412837										790	5.70353	790	-0.00069736										790	5.98653	790	0.00121881										790	6.18364	790	-0.00417988
	792	6.14282	792	-0.001723										792	5.70268	792	-0.00155896										792	5.9881	792	0.00273564										792	6.18815	792	0.000348652
	794	6.14551	794	0.000876585										794	5.70428	794	3.2508e-05										794	5.9872	794	0.00178367										794	6.1877	794	-8.57497e-05
	796	6.14854	796	0.00382043										796	5.70792	796	0.00366722										796	5.98603	796	0.000562887										796	6.18866	796	0.000886718
	798	6.14666	798	0.00185857										798	5.70563	798	0.00137533										798	5.98646	798	0.000943314										798	6.1924	798	-1.23371e-05
	800	6.14323	800	-0.00164894										800	5.70323	800	-0.00102299										800	5.98725	800	0.00168495										800	6.19078	800	0.00302143
	802	6.14814	802	0.00318792										802	5.70322	802	-0.00102757										802	5.98881	802	0.0031978										802	6.18859	802	0.000833256
	804	6.14755	804	0.00252921										804	5.70344	804	-0.00079823										804	5.9872	804	0.00154186										804	6.18362	804	-0.0041389
	806	6.14629	806	0.00120496										806	5.70495	806	0.000725194										806	5.98523	806	-0.000472857										806	6.18279	806	-4.12741e-05
	808	6.14433	808	-0.00081481										808	5.70682	808	0.00261288										808	5.98341	808	-0.00233636										808	6.18694	808	-0.000836035
	810	6.14039	810	-0.00481006										810	5.70655	810	0.00236502										810	5.98291	810	-0.00287864										810	6.18706	810	-0.000731472
	812	6.1441	812	-0.00115077										812	5.7057	812	0.00154179										812	5.98626	812	0.000430292										812	6.19013	812	0.0023182
	814	6.14326	814	-0.0020369										814	5.70195	814	-0.00217663										814	5.98647	814	0.000600438										814	6.18554	814	-0.00229725
	816	6.14476	816	-0.000578435										816	5.7038	816	-0.00029004										816	5.98673	816	0.000821794										816	6.18767	816	-0.000198066
	818	6.14521	818	-0.000165354										818	5.70361	818	-0.000438253										818	5.98437	818	-0.00157565										818	6.18474	818	-0.0031645
	820	6.14677	820	0.00136236										820	5.70009	820	-0.00391108										820	5.98563	820	-0.000351885										820	6.18945	820	0.00150321
	822	6.14559	822	0.000154736										822	5.70343	822	-0.00051831										822	5.98315	822	-0.00286693										822	6.18985	822	0.0018548
	824	6.14362	824	-0.00183822										824	5.70483	824	0.000940243										824	5.98679	824	0.000739207										824	6.19091	824	0.00286003
	826	6.13836	826	-6.08958e-05										826	5.70399	826	0.000164787										826	5.98556	826	-0.000523479										826	6.19082	826	0.00270862
	828	6.1425	828	-0.00299008										828	5.70618	828	0.00242552										828	5.98173	828	-0.004385										828	6.18696	828	-0.00121969
	830	6.14682	830	0.00132104										830	5.7022	830	-0.00147733										830	5.98355	830	-0.00259536										830	6.18877	830	0.000514843
	832	6.14947	832	0.00396687										832	5.7025	832	-0.00109358										832	5.98548	832	-0.000694584										832	6.19036	832	0.00202193
	834	6.14604	834	0.000537412										834	5.7029	834	-0.000603003										834	5.99199	834	0.00578733										834	6.18788	834	-0.000548686
	836	6.14485	836	-0.000647331										836	5.70342	836	1.46174e-05										836	5.98963	836	0.00340035										836	6.18683	836	-0.0016973
	838	6.14509	838	-0.00039736										838	5.70462	838	0.0013195										838	5.98603	838	-0.000225522										838	6.18936	838	0.000725807
	840	6.14724	840	0.00176732										840	5.70336	840	0.000171858										840	5.9877	840	0.00141969										840	6.18615	840	-0.00259965
	842	6.14668	842	-3.82138e-06										842	5.7047	842	0.00143927										842	5.98543	842	-0.000874031										842	6.18681	842	-0.00142662
	844	6.13867	844	-0.00811351										844	5.70322	844	-0.000135461										844	5.98699	844	-0.000637982										844	6.18442	844	-0.00382739
	846	6.07913	846	-0.0677539										846	5.64987	846	-0.0535807										846	5.95203	846	-0.0355174										846	6.15406	846	-0.0341973
	848	6.01583	848	-0.131155										848	5.56841	848	-0.135136										848	5.84892	848	-0.138548										848	6.08301	848	-0.105256
	850	6.00429	850	-0.142796										850	5.55454	850	-0.149102										850	5.78059	850	-0.206801										850	6.03384	850	-0.154434
	852	6.04025	852	-0.106938										852	5.59487	852	-0.108868										852	5.79437	852	-0.192946										852	6.03603	852	-0.152252
	854	6.09268	854	-0.0546092										854	5.6425	854	-0.0613337										854	5.8542	854	-0.133042										854	6.08565	854	-0.102638
	856	6.13019	856	-0.0172008										856	5.67365	856	-0.0302793										856	5.9267	856	-0.0604711										856	6.13163	856	-0.056663
	858	6.14929	858	0.00179791										858	5.68315	858	-0.0208745										858	5.97124	858	-0.015862										858	6.15525	858	-0.0330474
	860	6.1529	860	0.00530688										860	5.68424	860	-0.0198792										860	5.98495	860	-0.00208524										860	6.16412	860	-0.0241807
	862	6.14556	862	-0.0021337										862	5.67608	862	-0.0281333										862	5.97874	862	-0.00823091										862	6.1681	862	-0.0202031
	864	6.14411	864	-0.00368372										864	5.68142	864	-0.0228866										864	5.97222	864	-0.0146891										864	6.17026	864	-0.0180444
	866	6.15022	866	0.00232694										866	5.68706	866	-0.0173392										866	5.96997	866	-0.0168799										866	6.1727	866	-0.0156048
	868	6.14439	868	-0.00360164										868	5.68504	868	-0.0194507										868	5.96752	868	-0.0192734										868	6.17512	868	-0.0131842
	870	6.14504	870	-0.00304933										870	5.68709	870	-0.0174912										870	5.96587	870	-0.0208697										870	6.1755	870	-0.0128026
	872	6.14484	872	-0.00334606										872	5.68732	872	-0.0173505										872	5.96844	872	-0.0182489										872	6.17366	872	-0.01464
	874	6.14116	874	-0.00212919										874	5.69343	874	-0.0113285										874	5.97179	874	-0.014851										874	6.17735	874	-0.0109463
	876	6.14257	876	-0.00580627										876	5.69537	876	-0.00947521										876	5.97069	876	-0.0159061										876	6.17982	876	-0.00847171
	878	6.14661	878	-0.00185959										878	5.69325	878	-0.0116804										878	5.97656	878	-0.00999427										878	6.18174	878	-0.00654609
	880	6.15001	880	0.00144838										880	5.69597	880	-0.00904408										880	5.98197	880	-0.0103278										880	6.18002	880	-0.00825947
	882	6.1452	882	-0.00345231										882	5.69604	882	-0.00905611										882	5.98438	882	-0.00799975										882	6.18035	882	-0.00792187
	884	6.14451	884	-0.00423158										884	5.69875	884	-0.00642643										884	5.98325	884	-0.00319768										884	6.18336	884	-0.00490328
	886	6.14628	886	-0.00254939										886	5.70258	886	-0.00267497										886	5.98314	886	-0.00327859										886	6.18645	886	-0.00180372
	888	6.14639	888	-0.0025257										888	5.70271	888	-0.00262165										888	5.97931	888	-0.00221359										888	6.18065	888	-0.0075932
	890	6.1482	890	-0.00080045										890	5.70107	890	-0.0043364										890	5.98406	890	-0.00231031										890	6.18159	890	-0.00664172
	892	6.14633	892	-0.00275361										892	5.70074	892	-0.00473918										892	5.98525	892	-0.00110116										892	6.18689	892	-0.00132931
	894	6.14695	894	-0.00221516										894	5.69866	894	-0.00688991										894	5.98745	894	0.00111463										894	6.18391	894	-0.00429597
	896	6.14863	896	-0.000615067										896	5.69634	896	-0.00927855										896	5.98639	896	6.70556e-05										896	6.18086	896	-0.00283804
	898	6.145	898	-0.00432331										898	5.69943	898	-0.00625505										898	5.98614	898	-0.000173892										898	6.18504	898	-0.00313657
	900	6.14856	900	-0.000839883										900	5.70401	900	-0.00173935										900	5.98555	900	-0.000758215										900	6.18551	900	-0.00265055
	902	6.14514	902	-0.00433477										902	5.70607	902	0.00025857										902	5.987	902	0.000694089										902	6.18631	902	-0.00183367
	904	6.1463	904	-0.00324798										904	5.70632	904	0.00044876										904	5.9895	904	0.00319303										904	6.18717	904	-0.000955953
	906	6.14655	906	-0.00306951										906	5.70353	906	-0.00239875										906	5.99172	906	0.00540862										906	6.1866	906	-0.00150742
	908	6.14813	908	-0.00155938										908	5.70471	908	-0.00127393										908	5.99078	908	0.00446089										908	6.18641	908	-0.00167811
	910	6.15017	910	0.00041241										910	5.70644	910	0.000403234										910	5.99026	910	0.00392985										910	6.18643	910	-0.00163802
	912	6.15252	912	0.00269583										912	5.704	912	-0.00208723										912	5.98741	912	0.00106553										912	6.18658	912	-0.0014672
	914	6.15109	914	0.00120085										914	5.70677	914	0.000634698										914	5.98456	914	-0.00180202										914	6.1843	914	-0.00372567
	916	6.1487	916	-0.00125256										916	5.70654	916	0.000359022										916	5.98618	916	-0.000202769										916	6.18606	916	-0.00194345
	918	6.14769	918	-0.00232444										918	5.7023	918	-0.00392425										918	5.98779	918	0.00138333										918	6.18874	918	0.00075941
	920	6.14683	920	-0.00324484										920	5.70289	920	-0.00337511										920	5.9868	920	0.000366334										920	6.18863	920	0.000672894
	922	6.14644	922	-0.00369379										922	5.70389	922	-0.00241357										922	5.98549	922	-0.000973706										922	6.18447	922	-0.00346304
	924	6.1476	924	-0.00259137										924	5.70422	924	-0.00211962										924	5.98741	924	0.000913276										924	6.18745	924	-0.000458417
	926	6.14776	926	-0.00248764										926	5.70451	926	-0.00186328										926	5.9889	926	0.00236735										926	6.18619	926	-0.00169328
	928	6.15153	928	0.00122735										928	5.70735	928	0.000945433										928	5.98806	928	0.00148858										928	6.18745	928	-0.000407671
	930	6.15177	930	0.00141352										930	5.70127	930	-0.00516349										930	5.986	930	-0.000612949										930	6.19126	930	-0.000937017
	932	6.15208	932	0.00167078										932	5.70296	932	-0.00350008										932	5.98816	932	0.00150285										932	6.18639	932	-0.00141517
	934	6.15428	934	0.00381905										934	5.70757	934	0.00108565										934	5.98984	934	0.00313606										934	6.18301	934	-0.00476837
	936	6.15127	936	0.000758246										936	5.70785	936	0.00134365										936	5.98902	936	0.00226678										936	6.18497	936	-0.00278125
	938	6.14989	938	-0.000671735										938	5.70255	938	-0.0039761										938	5.98436	938	-0.0024449										938	6.1893	938	0.00157613
	940	6.14669	940	-0.00392099										940	5.70258	940	-0.00396365										940	5.98544	940	-0.00141885										940	6.19064	940	0.00294374
	942	6.151	942	0.000340363										942	5.71058	942	0.00402097										942	5.9867	942	-0.000214991										942	6.18588	942	-0.00178848
	944	6.15053	944	-0.00017778										944	5.70795	944	0.0013777										944	5.9903	944	0.00332681										944	6.18612	944	-0.00152057
	946	6.1535	946	0.00274446										946	5.7051	946	-0.0014835										946	5.98934	946	0.00230668										946	6.18749	946	-0.000122591
	948	6.15143	948	0.000626953										948	5.70407	948	-0.0025227										948	5.99469	948	4.84178e-05										948	6.18193	948	-0.000161951
	950	6.1519	950	0.00104957										950	5.70443	950	-0.00216995										950	5.99406	950	2.97947e-05										950	6.18396	950	-0.0035966
	952	6.15248	952	0.00158218										952	5.70754	952	0.000934676										952	5.98725	952	2.5937e-05										952	6.18874	952	0.0012113
	954	6.15231	954	0.00136463										954	5.71158	954	0.00497112										954	5.98651	954	-0.000780632										954	6.19121	954	0.00370905
	956	6.1537	956	0.00270679										956	5.70918	956	0.0025693										956	5.98905	956	0.00169155										956	6.1907	956	0.00322662
	958	6.15124	958	0.000198479										958	5.70565	958	-0.00096085										958	5.98907	958	0.00164263										958	6.18845	958	0.00100393
	960	6.14876	960	-0.00233044										960	5.70605	960	-0.000559422										960	5.98789	960	0.00039277										960	6.18603	960	-0.00138908
	962	6.14708	962	-0.00406015										962	5.70737	962	0.000763503										962	5.98664	962	-0.000927864										962	6.18703	962	-0.000362454
	964	6.15278	964	0.0015892										964	5.70882	964	0.00221783										964	5.98651	964	-0.0011291										964	6.18842	964	0.00105373
	966	6.14958	966	-0.00166259										966	5.70888	966	0.00228348										966	5.98436	966	-0.00335077										966	6.18435	966	-0.00299059
	968	6.15017	968	-0.00112569										968	5.70755	968	0.000960335										968	5.98439	968	-0.0033927										968	6.1865	968	-0.000815474
	970	6.15191	970	0.000559703										970	5.70756	970	0.000978304										970	5.98456	970	-0.00329468										970	6.18679	970	-0.000500993
	972	6.14937	972	-0.0020366										972	5.70672	972	0.000147278										972	5.98949	972	0.00156346										972	6.18676	972	-0.000507215
	974	6.15029	974	-0.00117479										974	5.70274	974	-0.00382285										974	5.98948	974	0.00148191										974	6.18801	974	0.000765792
	976	6.1512	976	-0.00032509										976	5.70331	976	-0.00324221										976	5.9881	976	3.08976e-05										976	6.18852	976	0.00129796
	978	6.15396	978	0.0023723										978	5.70293	978	-0.0036109										978	5.98794	978	-0.000199389										978	6.18503	978	-0.0021708
	980	6.15519	980	0.00353716										980	5.70503	980	-0.00149906										980	5.98921	980	0.00100127										980	6.18062	980	0.000155158
	982	6.15229	982	0.000569258										982	5.70188	982	-0.00463681										982	5.98702	982	-0.00125692										982	6.18444	982	-0.00272134
	984	6.15263	984	0.000838377										984	5.70375	984	-0.00275428										984	5.98688	984	-0.00146372										984	6.19076	984	0.00361671
	986	6.15192	986	5.42781e-05										986	5.70328	986	-0.00321162										986	5.9901	986	0.00169109										986	6.1909	986	0.00377355
	988	6.15178	988	-0.000163279										988	5.70559	988	-0.000888949										988	5.98757	988	-0.000902252										988	6.18811	988	0.000999083
	990	6.15183	990	-0.00019454										990	5.70859	990	0.00212357										990	5.98539	990	-0.00314351										990	6.18916	990	0.00206324
	992	6.15609	992	0.00398024										992	5.71206	992	0.0056058										992	5.98726	992	-0.00133244										992	6.18466	992	-0.00242406
	994	6.15229	994	9.08095e-05										994	5.70989	994	0.00344758										994	5.99381	994	-1.34896e-06										994	6.18381	994	-0.00326291
	996	6.1507	996	-0.0015931										996	5.70546	996	-0.000971243										996	5.99105	996	0.00234768										996	6.18673	996	-0.000333391
	998	6.15371	998	0.00131824										998	5.70594	998	-0.000480832										998	5.99031	998	0.00155726										998	6.18707	998	1.44136e-05
	1000	6.15079	1000	-0.00170543										1000	5.70991	1000	0.00349865										1000	5.99009	1000	0.00129019										1000	6.18711	1000	6.04146e-05
	1002	6.1529	1002	0.000295584										1002	5.70758	1002	0.00117702										1002	5.9897	1002	0.000856755										1002	6.18222	1002	-7.78469e-05
	1004	6.15376	1004	0.00104101										1004	5.70647	1004	7.41276e-05										1004	5.98901	1004	0.000127226										1004	6.1873	1004	0.000256647
	1006	6.15512	1006	0.00228056										1006	5.70539	1006	-0.00100022										1006	5.99006	1006	0.00114189										1006	6.19047	1006	0.0034267
	1008	6.15021	1008	-0.00275607										1008	5.70789	1008	0.00150379										1008	5.98787	1008	-0.00107898										1008	6.18764	1008	0.000594575
	1010	6.15384	1010	0.000740821										1010	5.70645	1010	6.59769e-05										1010	5.98784	1010	-0.00113507										1010	6.18514	1010	-0.00190981
	1012	6.15213	1012	-0.00110908										1012	5.70737	1012	0.000986151										1012	5.98784	1012	-0.0011561										1012	6.18532	1012	-0.00173655
	1014	6.15285	1014	-0.000536097										1014	5.7084	1014	0.00201412										1014	5.9896	1014	0.000588243										1014	6.18658	1014	-0.000485754
	1016	6.15349	1016	-5.05392e-05										1016	5.70688	1016	0.000489672										1016	5.98757	1016	-0.00145174										1016	6.1874	1016	0.000322488
	1018	6.15228	1018	-0.00142274										1018	5.70354	1018	-0.00285739										1018	5.98887	1018	-0.000155724										1018	6.18665	1018	-0.000441926
	1020	6.15379	1020	-8.30216e-05										1020	5.70733	1020	0.000922738										1020	5.99043	1020	0.0014066										1020	6.18398	1020	-0.0031291
	1022	6.15146	1022	-0.00259173										1022	5.70533	1022	-0.00109017										1022	5.99177	1022	0.00275556										1022	6.1892	1022	0.00207087
	1024	6.14985	1024	-0.00438922										1024	5.70619	1024	-0.000246331										1024	5.99041	1024	0.00141149										1024	6.18807	1024	0.000917869
	1026	6.14739	1026	-0.000116394										1026	5.70813	1026	0.00167404										1026	5.99104	1026	0.00206472										1026	6.1868	1026	-0.000378202
	1028	6.14955	1028	-2.37427e-05										1028	5.70552	1028	-0.000959281										1028	5.98851	1028	-0.000434413										1028	6.18897	1028	0.00176255
	1030	6.1566	1030	0.00174219										1030	5.70487	1030	-0.00163653										1030	5.98968	1030	0.000774447										1030	6.1874	1030	0.00016001
	1032	6.16261	1032	0.000206171										1032	5.70697	1032	0.000432071										1032	5.98994	1032	0.00108165										1032	6.18403	1032	-0.00324593
	1034	6.16118	1034	0.000345073										1034	5.706	1034	-0.000573725										1034	5.98582	1034	-0.00298246										1034	6.18923	1034	0.00191463
	1036	6.15322	1036	-0.00234828										1036	5.70752	1036	0.000905843										1036	5.98547	1036	-0.0032675										1036	6.18234	1036	0.000170001
	1038	6.15873	1038	0.00290273										1038	5.70603	1038	-0.000629469										1038	5.99028	1038	0.00161688										1038	6.18735	1038	-5.52384e-05
	1040	6.15879	1040	0.00269201										1040	5.70613	1040	-0.000579913										1040	5.98898	1040	0.000401054										1040	6.18777	1040	0.000314107
	1042	6.15066	1042	-0.00773682										1042	5.70721	1042	0.000444257										1042	5.98738	1042	-0.00110459										1042	6.18814	1042	0.00176886
	1044	6.1411	1044	-0.0171741										1044	5.70509	1044	-0.00159384										1044	5.98957	1044	0.001333										1044	6.18703	1044	0.000641237
	1046	6.09376	1046	-0.0643936										1046	5.66626	1046	-0.0404646										1046	5.96495	1046	-0.0235453										1046	6.1621	1046	-0.0243062
	1048	6.03542	1048	-0.122616										1048	5.59425	1048	-0.112516										1048	5.87773	1048	-0.111023										1048	6.10208	1048	-0.0843433
	1050	6.01921	1050	-0.13871										1050	5.56467	1050	-0.142137										1050	5.80935	1050	-0.179659										1050	6.05446	1050	-0.13198
	1052	6.05008	1052	-0.107728										1052	5.59097	1052	-0.115878										1052	5.80569	1052	-0.183574										1052	6.04757	1052	-0.138887
	1054	6.09732	1054	-0.0603789										1054	5.63139	1054	-0.0754995										1054	5.85402	1054	-0.135497										1054	6.08065	1054	-0.105823
	1056	6.13483	1056	-0.0227629										1056	5.66423	1056	-0.0427008										1056	5.92261	1056	-0.0671572										1056	6.12145	1056	-0.065039
	1058	6.15048	1058	-0.00701032										1058	5.68004	1058	-0.026932										1058	5.96398	1058	-0.0260348										1058	6.14384	1058	-0.0426646
	1060	6.15771	1060	0.000318717										1060	5.67999	1060	-0.0270232										1060	5.98184	1060	-0.00841931										1060	6.15536	1060	-0.0311597
	1062	6.15594	1062	-0.00135595										1062	5.68185	1062	-0.0252041										1062	5.98139	1062	-0.00911033										1062	6.16152	1062	-0.0250145
	1064	6.15564	1064	-0.00156445										1064	5.67884	1064	-0.0282548										1064	5.97105	1064	-0.0196875										1064	6.16394	1064	-0.0226087
	1066	6.15391	1066	-0.00320692										1066	5.68349	1066	-0.0236452										1066	5.96715	1066	-0.0238206										1066	6.16826	1066	-0.0183025
	1068	6.15558	1068	-0.00145347										1068	5.68774	1068	-0.0194353										1068	5.96753	1068	-0.0236694										1068	6.16892	1068	-0.0176558
	1070	6.15183	1070	-0.00512421										1070	5.69464	1070	-0.0125751										1070	5.96382	1070	-0.0276034										1070	6.16877	1070	-0.0178186
	1072	6.14739	1072	-0.00948923										1072	5.6939	1072	-0.0133544										1072	5.96389	1072	-0.0277524										1072	6.17195	1072	-0.0146509
	1074	6.14637	1074	-0.0104386										1074	5.69362	1074	-0.0136734										1074	5.96813	1074	-0.0237263										1074	6.17977	1074	-0.00684265
	1076	6.15015	1076	-0.0065925										1076	5.70055	1076	-0.00678185										1076	5.9725	1076	-0.0195647										1076	6.17488	1076	-0.0117438
	1078	6.14757	1078	-0.0091109										1078	5.70209	1078	-0.00527983										1078	5.97783	1078	-0.0144374										1078	6.17558	1078	-0.0110544
	1080	6.14902	1080	-0.0076039										1080	5.69978	1080	-0.00762729										1080	5.98334	1080	-0.0154411										1080	6.17771	1080	-0.00893441
	1082	6.1524	1082	-0.00417156										1082	5.70157	1082	-0.00587421										1082	5.9854	1082	-0.00725491										1082	6.18168	1082	-0.0049738
	1084	6.15292	1084	-0.00360392										1084	5.70242	1084	-0.00506056										1084	5.98472	1084	-0.00811937										1084	6.18285	1084	-0.00381257
	1086	6.1549	1086	-0.00158103										1086	5.70305	1086	-0.00446633										1086	5.98145	1086	-0.0115674										1086	6.18381	1086	-0.00286071
	1088	6.15151	1088	-0.0049329										1088	5.70203	1088	-0.0055215										1088	5.98675	1088	-0.00643881										1088	6.18066	1088	-0.0060182
	1090	6.14846	1090	-0.00794957										1090	5.70227	1090	-0.00531605										1090	5.98425	1090	-0.0091035										1090	6.18283	1090	-0.00385504
	1092	6.15161	1092	-0.00477104										1092	5.70384	1092	-0.00377997										1092	5.98602	1092	-0.00749134										1092	6.18164	1092	-0.00505122
	1094	6.15581	1094	-0.000547327										1094	5.70581	1094	-0.00184326										1094	5.98733	1094	-0.00633221										1094	6.17881	1094	-0.00788673
	1096	6.15439	1096	-0.00194841										1096	5.70508	1096	-0.0026059										1096	5.99152	1096	-0.00228602										1096	6.17898	1096	-0.00772155
	1098	6.15192	1098	-0.00440429										1098	5.70623	1098	-0.00148789										1098	5.98805	1098	-0.00589269										1098	6.18349	1098	-0.00321569
	1100	6.1557	1100	-0.000614939										1100	5.70859	1100	0.000840766										1100	5.98837	1100	-0.00570215										1100	6.18382	1100	-0.00288914
	1102	6.15552	1102	-0.000790322										1102	5.70635	1102	-0.00142993										1102	5.98974	1102	-0.00445436										1102	6.18016	1102	-0.00655189
	1104	6.15429	1104	-0.0020204										1104	5.70706	1104	-0.000749981										1104	5.987	1104	-0.00730926										1104	6.18492	1104	-0.00179394
	1106	6.15823	1106	0.00191487										1106	5.70653	1106	-0.00130939										1106	5.98964	1106	-0.00477685										1106	6.18741	1106	0.000694706
	1108	6.15842	1108	0.00209555										1108	5.70948	1108	0.00161182										1108	5.99002	1108	-0.00449711										1108	6.18822	1108	0.00150406
	1110	6.15818	1110	0.00184171										1110	5.7053	1110	-0.00259634										1110	5.9922	1110	-0.00241005										1110	6.1908	1110	0.00408412
	1112	6.15638	1112	2.34243e-05										1112	5.70549	1112	-0.00243391										1112	5.99289	1112	-0.0018057										1112	6.1945	1112	-0.00211897
	1114	6.15587	1114	-0.000509231										1114	5.70692	1114	-0.00103088										1114	5.98951	1114	-0.00526408										1114	6.19434	1114	-0.00201089
	1116	6.15576	1116	-0.000646159										1116	5.707	1116	-0.000977291										1116	5.9884	1116	-0.00644524										1116	6.18889	1116	0.00217854
	1118	6.15681	1118	0.000372741										1118	5.70911	1118	0.00110685										1118	5.99176	1118	-0.00314926										1118	6.18299	1118	-0.00371858
	1120	6.15876	1120	0.00228758										1120	5.70871	1120	0.000681506										1120	6.00038	1120	-0.00308765										1120	6.18571	1120	-0.000995007
	1122	6.15917	1122	0.00265847										1122	5.70834	1122	0.000286659										1122	6.00311	1122	-0.00290598										1122	6.18595	1122	-0.000750741
	1124	6.1573	1124	0.000745555										1124	5.70381	1124	-0.00426772										1124	5.99632	1124	0.00126073										1124	6.18621	1124	-0.000485788
	1126	6.1585	1126	0.00189896										1126	5.70906	1126	0.000958328										1126	5.99619	1126	0.00109438										1126	6.18554	1126	-0.00115015
	1128	6.15702	1128	0.000368821										1128	5.71028	1128	0.00215478										1128	5.99214	1128	-0.00298537										1128	6.18594	1128	-0.000743847
	1130	6.1515	1130	5.8687e-05										1130	5.71009	1130	0.00194159										1130	5.99719	1130	0.00204134										1130	6.18479	1130	-0.00188688
	1132	6.15293	1132	-0.00383143										1132	5.70899	1132	0.000818713										1132	5.99821	1132	0.00304434										1132	6.1836	1132	-0.00306925
	1134	6.15341	1134	-0.00341121										1134	5.70787	1134	-0.00032388										1134	5.99587	1134	0.000693456										1134	6.18968	1134	0.00301902
	1136	6.15257	1136	-0.00431386										1136	5.70599	1136	-0.00222624										1136	5.9942	1136	-0.000981518										1136	6.18713	1136	0.000477931
	1138	6.1526	1138	-0.00434919										1138	5.70412	1138	-0.00411842										1138	5.9933	1138	-0.00188079										1138	6.18678	1138	0.000137461
	1140	6.15444	1140	-0.00257699										1140	5.7065	1140	-0.00176046										1140	5.99116	1140	-0.00401458										1140	6.18737	1140	0.000737599
	1142	6.15768	1142	0.00059292										1142	5.70572	1142	-0.00256242										1142	5.99265	1142	-0.00251312										1142	6.18858	1142	0.00195833
	1144	6.15781	1144	0.000650774										1144	5.7109	1144	0.00259565										1144	5.99452	1144	-0.000626681										1144	6.18777	1144	0.00115965
	1146	6.15911	1146	0.00187679										1146	5.70826	1146	-6.6317e-05										1146	5.99511	1146	-1.55201e-05										1146	6.18399	1146	-0.00260847
	1148	6.16027	1148	0.0029612										1148	5.70449	1148	-0.00385837										1148	5.99454	1148	-0.000559921										1148	6.18599	1148	-0.000596046
	1150	6.15971	1150	0.00232425										1150	5.70775	1150	-0.000620589										1150	5.9899	1150	-0.00517018										1150	6.18481	1150	-0.00176309
	1152	6.16055	1152	0.00308618										1152	5.70669	1152	-0.00170302										1152	5.99263	1152	-0.00240661										1152	6.18449	1152	-0.00206962
	1154	6.16133	1154	0.00378726										1154	5.70925	1154	0.000834249										1154	5.99261	1154	-0.00238954										1154	6.18455	1154	-0.00199566
	1156	6.15651	1156	-0.00111225										1156	5.70864	1156	0.000201162										1156	5.99021	1156	-0.0047493										1156	6.18504	1156	-0.00149122
	1158	6.15539	1158	-0.00231208										1158	5.70805	1158	-0.00041236										1158	5.99533	1158	0.000413739										1158	6.18578	1158	-0.000736337
	1160	6.15956	1160	0.00177807										1160	5.70543	1160	-0.00305639										1160	5.99887	1160	0.00399922										1160	6.18562	1160	-0.000881024
	1162	6.15721	1162	-0.000651517										1162	5.70588	1162	-0.00263102										1162	5.99683	1162	0.00200676										1162	6.18247	1162	-0.00401531
	1164	6.15534	1164	-0.00260054										1164	5.70903	1164	0.000493691										1164	5.99192	1164	-0.00285405										1164	6.18746	1164	0.000990795
	1166	6.15222	1166	3.03722e-05										1166	5.7088	1166	0.000237642										1166	5.9958	1166	0.00107638										1166	6.1875	1166	0.00104725
	1168	6.15763	1168	-0.000465619										1168	5.70939	1168	0.000800751										1168	5.99466	1168	-1.23738e-05										1168	6.18741	1168	0.000974037
	1170	6.15862	1170	0.000448965										1170	5.7105	1170	0.00188293										1170	5.99552	1170	0.000899246										1170	6.19006	1170	0.00364113
	1172	6.15826	1172	1.54128e-05										1172	5.71007	1172	0.00142409										1172	5.99707	1172	0.00250078										1172	6.18585	1172	-0.000551509
	1174	6.15493	1174	-0.00338593										1174	5.70783	1174	-0.000845876										1174	5.99263	1174	-0.00188824										1174	6.18713	1174	0.000746102
	1176	6.15896	1176	0.000575292										1176	5.70751	1176	-0.00119705										1176	5.99586	1176	0.0013917										1176	6.18437	1176	-0.00199607
	1178	6.15968	1178	0.00122944										1178	5.71116	1178	0.00242046										1178	5.99584	1178	0.00142009										1178	6.18575	1178	-0.000598056
	1180	6.16019	1180	0.00167689										1180	5.71188	1180	0.00310656										1180	5.99567	1180	0.00129643										1180	6.18646	1180	0.000130112
	1182	6.15595	1182	-0.00262198										1182	5.71144	1182	0.00263113										1182	5.9972	1182	0.00287018										1182	6.18746	1182	0.0011484
	1184	6.1577	1184	-0.000926783										1184	5.7129	1184	0.00405408										1184	5.99526	1184	0.000970808										1184	6.18763	1184	0.00133678
	1186	6.16127	1186	0.00259288										1186	5.70946	1186	0.000575295										1186	5.99297	1186	-0.00128226										1186	6.1855	1186	-0.000774784
	1188	6.162	1188	0.00327743										1188	5.71053	1188	0.00160466										1188	5.99446	1188	0.000240415										1188	6.18522	1188	-0.00103633
	1190	6.15873	1190	-3.27397e-05										1190	5.71227	1190	0.00330205										1190	5.99286	1190	-0.00133176										1190	6.18625	1190	1.21029e-05
	1192	6.15672	1192	-0.00207719										1192	5.70956	1192	0.000547371										1192	5.99332	1192	-0.000849388										1192	6.18681	1192	0.000590483
	1194	6.15939	1194	0.000564507										1194	5.70708	1194	-0.00197952										1194	5.99525	1194	0.00109692										1194	6.18715	1194	0.000948771
	1196	6.15989	1196	0.0010428										1196	5.71162	1196	0.00251127										1196	5.99374	1196	-0.000403475										1196	6.18251	1196	-0.00367307
	1198	6.15875	1198	-0.000111874										1198	5.70731	1198	-0.00185039										1198	5.99592	1198	0.00177879										1198	6.18431	1198	-0.00185509
	1200	6.15719	1200	-0.00167904										1200	5.70971	1200	0.000495368										1200	5.99332	1200	-0.000826953										1200	6.18964	1200	0.00349269
	1202	6.15839	1202	-0.000478242										1202	5.70934	1202	6.84182e-05										1202	5.99362	1202	-0.000541373										1202	6.18583	1202	-0.000299797
	1204	6.1604	1204	0.001541										1204	5.70638	1204	-0.00295137										1204	5.99141	1204	-0.00277516										1204	6.18373	1204	-0.00238258
	1206	6.16012	1206	0.00127918										1206	5.70731	1206	-0.00208414										1206	5.98851	1206	-0.00570902										1206	6.18543	1206	-0.000665696
	1208	6.15783	1208	-0.000983213										1208	5.70606	1208	-0.00340003										1208	5.99371	1208	-0.000553669										1208	6.18397	1208	-0.0021092
	1210	6.15913	1210	0.00035432										1210	5.70626	1210	-0.00326917										1210	5.99594	1210	0.00162016										1210	6.18314	1210	-0.00292314
	1212	6.15841	1212	-0.000317705										1212	5.7071	1212	-0.00250172										1212	5.99818	1212	0.00379172										1212	6.18662	1212	0.00057245
	1214	6.15973	1214	0.00106123										1214	5.70861	1214	-0.00106781										1214	5.99842	1214	0.00395024										1214	6.18707	1214	0.00103751
	1216	6.16181	1216	0.00321166										1216	5.70816	1216	-0.0015976										1216	5.99416	1216	-0.000405038										1216	6.18571	1216	-0.000307999
	1218	6.15943	1218	0.000914118										1218	5.71312	1218	0.00327877										1218	5.99486	1218	0.000185082										1218	6.18761	1218	0.00160587
	1220	6.15864	1220	0.000219151										1220	5.71424	1220	-5.5094e-05										1220	5.99191	1220	-0.0028902										1220	6.1867	1220	0.000709061
	1222	6.15441	1222	-0.00390268										1222	5.70981	1222	-0.000210652										1222	5.99065	1222	-0.00429171										1222	6.19017	1222	0.00419153
	1224	6.15525	1224	-0.00294082										1224	5.71065	1224	0.000533242										1224	5.99335	1224	-0.00175028										1224	6.18734	1224	0.00137323
	1226	6.15707	1226	-0.000984692										1226	5.70914	1226	-0.00107734										1226	5.99914	1226	0.00386325										1226	6.18642	1226	0.000464091
	1228	6.15444	1228	-0.00346371										1228	5.71153	1228	0.00120743										1228	5.99879	1228	0.003318										1228	6.18691	1228	0.000964074
	1230	6.15646	1230	-0.00127729										1230	5.71349	1230	0.0030574										1230	5.99861	1230	0.00292311										1230	6.19133	1230	0.00539312
	1232	6.15861	1232	0.00105518										1232	5.71093	1232	0.000382388										1232	5.99306	1232	-0.00286233										1232	6.1846	1232	-0.00132883
	1234	6.16281	1234	3.84963e-05										1234	5.70656	1234	1.33066e-05										1234	5.99325	1234	-0.00292921										1234	6.18706	1234	0.00113817
	1236	6.15886	1236	0.00172067										1236	5.70892	1236	-0.00187326										1236	5.99883	1236	0.00237154										1236	6.18693	1236	0.00101407
	1238	6.15863	1238	0.00172493										1238	5.71197	1238	0.00104575										1238	5.99707	1238	0.000308978										1238	6.18208	1238	-0.0038312
	1240	6.15768	1240	0.00102773										1240	5.71157	1240	0.000509086										1240	5.99881	1240	0.00172216										1240	6.18189	1240	-0.0040177
	1242	6.1631	1242	0.00424871										1242	5.71114	1242	-6.3446e-05										1242	5.99524	1242	-0.00219988										1242	6.18385	1242	-0.00180984
	1244	6.15892	1244	5.66709e-05										1244	5.70677	1244	-0.00338248										1244	5.99411	1244	-0.00186837										1244	6.18391	1244	-0.00176076
	1246	6.11028	1246	-0.0485978										1246	5.67514	1246	-0.0349828										1246	5.97013	1246	-0.0257841										1246	6.16443	1246	-0.0212511
	1248	6.05575	1248	-0.103145										1248	5.61808	1248	-0.0920127										1248	5.89854	1248	-0.0973106										1248	6.11651	1248	-0.0691807
	1250	6.03993	1250	-0.118984										1250	5.59165	1250	-0.118412										1250	5.84395	1250	-0.151838										1250	6.07163	1250	-0.11407
	1252	6.05706	1252	-0.101875										1252	5.60212	1252	-0.107911										1252	5.82812	1252	-0.167607										1252	6.06055	1252	-0.125158
	1254	6.10085	1254	-0.0581089										1254	5.63208	1254	-0.0779201										1254	5.86664	1254	-0.129026										1254	6.08593	1254	-0.0997859
	1256	6.13707	1256	-0.0219149										1256	5.66323	1256	-0.0467387										1256	5.92283	1256	-0.072777										1256	6.12012	1256	-0.0656029
	1258	6.15615	1258	-0.00286317										1258	5.67464	1258	-0.0352971										1258	5.96499	1258	-0.0305591										1258	6.14345	1258	-0.0422793
	1260	6.15957	1260	0.000526353										1260	5.67287	1260	-0.0370354										1260	5.98163	1260	-0.0138626										1260	6.15329	1260	-0.0324449
	1262	6.1611	1262	0.0020237										1262	5.67038	1262	-0.0394935										1262	5.97846	1262	-0.0169776										1262	6.15697	1262	-0.0287698
	1264	6.16212	1264	-0.00103265										1264	5.67278	1264	-0.0370616										1264	5.96945	1264	-0.0259342										1264	6.16528	1264	-0.020464
	1266	6.15722	1266	-0.001928										1266	5.68249	1266	-0.0273197										1266	5.96661	1266	-0.0287224										1266	6.17042	1266	-0.0153275
	1268	6.15464	1268	-0.00454697										1268	5.68656	1268	-0.0232178										1268	5.96686	1268	-0.0284223										1268	6.16985	1268	-0.0159003
	1270	6.1522	1270	-0.00702797										1270	5.68779	1270	-0.021956										1270	5.96351	1270	-0.031724										1270	6.16845	1270	-0.0173023
	1272	6.15014	1272	-0.00913096										1272	5.69439	1272	-0.0153244										1272	5.9632	1272	-0.0319875										1272	6.17223	1272	-0.0135236
	1274	6.14729	1274	-0.00212469										1274	5.69924	1274	-0.0104429										1274	5.9668	1274	-0.0283429										1274	6.17084	1274	-0.0149141
	1276	6.15345	1276	-0.00591272										1276	5.69856	1276	-0.0110916										1276	5.97252	1276	-0.0225804										1276	6.16882	1276	-0.0169339
	1278	6.15811	1278	-0.0013014										1278	5.70034	1278	-0.00928057										1278	5.98081	1278	-0.0142498										1278	6.17293	1278	-0.012823
	1280	6.15682	1280	-0.00264188										1280	5.70062	1280	-0.00896985										1280	5.98416	1280	-0.0108613										1280	6.17335	1280	-0.0124014
	1282	6.15428	1282	-0.00523411										1282	5.70077	1282	-0.00878948										1282	5.98661	1282	-0.00837495										1282	6.17946	1282	-0.00628899
	1284	6.15481	1284	-0.00475804										1284	5.70654	1284	-0.0029895										1284	5.98708	1284	-0.00787075										1284	6.18056	1284	-0.00518591
	1286	6.15422	1286	-0.00540361										1286	5.70397	1286	-0.00552994										1286	5.99135	1286	-0.0116384										1286	6.18137	1286	-0.00437213
	1288	6.15617	1288	-0.00351077										1288	5.70212	1288	-0.00735086										1288	5.99204	1288	-0.00284896										1288	6.17975	1288	-0.00598764
	1290	6.15574	1290	-0.00399945										1290	5.70693	1290	-0.00251228										1290	5.9879	1290	-0.00696145										1290	6.18345	1290	-0.00228247
	1292	6.15535	1292	-0.0044496										1292	5.70599	1292	-0.00342424										1292	5.98789	1292	-0.00694623										1292	6.18403	1292	-0.00169663
	1294	6.15541	1294	-0.00445116										1294	5.70583	1294	-0.00355679										1294	5.99239	1294	-0.00242333										1294	6.18546	1294	-0.000260117
	1296	6.15736	1296	-0.00256406										1296	5.70282	1296	-0.00653997										1296	5.99239	1296	-0.00240276										1296	6.18225	1296	-0.00346296
	1298	6.16349	1298	0.00350176										1298	5.70481	1298	-0.00452381										1298	5.9942	1298	-0.000574543										1298	6.18195	1298	-0.00375517
	1300	6.16365	1300	0.00359638										1300	5.70784	1300	-0.00146835										1300	5.99523	1300	0.000471313										1300	6.18126	1300	-0.00443677
	1302	6.16235	1302	0.00222985										1302	5.70604	1302	-0.00324362										1302	5.99158	1302	-0.0031652										1302	6.18168	1302	-0.00400777
	1304	6.16061	1304	0.00042226										1304	5.70787	1304	-0.00138967										1304	5.98946	1304	-0.00527409										1304	6.18473	1304	-0.000948203
	1306	6.16179	1306	0.00153367										1306	5.70889	1306	-0.000346523										1306	5.99188	1306	-0.00284535										1306	6.18081	1306	-0.00485808
	1308	6.16358	1308	0.00325417										1308	5.70818	1308	-0.00103422										1308	5.99417	1308	-0.000548989										1308	6.18299	1308	-0.00266742
	1310	6.162	1310	0.00160382										1310	5.70632	1310	-0.0028728										1310	5.99746	1310	0.00274501										1310	6.1811	1310	-0.00454625
	1312	6.15862	1312	-0.0018473										1312	5.70585	1312	-0.00332229										1312	5.99533	1312	0.000616664										1312	6.18455	1312	-0.00108461
	1314	6.16271	1314	0.0021709										1314	5.70777	1314	-0.00138273										1314	5.9926	1314	-0.00211402										1314	6.18686	1314	0.00123749
	1316	6.16673	1316	0.0061185										1316	5.70849	1316	-0.00064414										1316	5.99337	1316	-0.00134703										1316	6.18546	1316	-0.00014998
	1318	6.1651	1318	0.00441559										1318	5.70286	1318	-0.00189404										1318	5.99439	1318	-0.000332325										1318	6.17781	1318	-0.00140324
	1320	6.16648	1320	0.00572224										1320	5.70739	1320	-0.00171003										1320	5.99677	1320	0.00204011										1320	6.18008	1320	-0.00550377
	1322	6.16206	1322	0.00122854										1322	5.70497	1322	-0.00411458										1322	5.99551	1322	0.000770303										1322	6.18683	1322	0.00125986
	1324	6.1642	1324	0.0032946										1324	5.70742	1324	-0.00165023										1324	5.99871	1324	0.00395829										1324	6.18844	1324	0.00288378
	1326	6.16668	1326	0.00570049										1326	5.71131	1326	-0.00131735										1326	5.99347	1326	-0.00129588										1326	6.18925	1326	0.00370797
	1328	6.17043	1328	0.00146038										1328	5.71022	1328	0.00117503										1328	5.98704	1328	0.00151663										1328	6.18853	1328	0.00300239
	1330	6.16679	1330	0.00566215										1330	5.7078	1330	-0.00123411										1330	5.98986	1330	-0.00494055										1330	6.19003	1330	-0.00102976
	1332	6.1628	1332	0.00159812										1332	5.70629	1332	-0.00273449										1332	5.99531	1332	0.000489055										1332	6.18371	1332	-0.00178823
	1334	6.1606	1334	-0.000675692										1334	5.70873	1334	-0.000286109										1334	5.99509	1334	0.000246681										1334	6.18268	1334	-0.00280336
	1336	6.15919	1336	-0.00215918										1336	5.70914	1336	0.000130988										1336	5.99257	1336	-0.00229761										1336	6.18579	1336	0.000321586
	1338	6.16236	1338	0.000937754										1338	5.70834	1338	-0.000663222										1338	5.99192	1338	-0.00297375										1338	6.19093	1338	-0.000663038
	1340	6.16259	1340	0.00109522										1340	5.70506	1340	-0.00393877										1340	5.99497	1340	4.83149e-05										1340	6.18417	1340	-0.00126849
	1342	6.16142	1342	-0.000146683										1342	5.70896	1342	-3.56691e-05										1342	5.99497	1342	1.8661e-05										1342	6.18126	1342	-0.00416359
	1344	6.1602	1344	-0.00143784										1344	5.70837	1344	-0.000623958										1344	5.99494	1344	-4.26405e-05										1344	6.18593	1344	0.000521188
	1346	6.16164	1346	-6.81454e-05										1346	5.70468	1346	-0.000285171										1346	5.99802	1346	0.00300449										1346	6.18483	1346	-0.000564188
	1348	6.15896	1348	-0.00281749										1348	5.70694	1348	-0.00205479										1348	5.99774	1348	0.00269012										1348	6.18722	1348	0.00184023
	1350	6.16581	1350	0.00396425										1350	5.70877	1350	-0.000227383										1350	6.00039	1350	0.00530436										1350	6.1839	1350	-0.00146562
	1352	6.16752	1352	0.00129886										1352	5.70793	1352	-0.00107146										1352	5.99908	1352	0.00395727										1352	6.18558	1352	0.000228226
	1354	6.16262	1354	0.000641424										1354	5.70912	1354	0.000112964										1354	5.99486	1354	-0.000301043										1354	6.191	1354	-2.49958e-05
	1356	6.16045	1356	-0.0015929										1356	5.70993	1356	0.000915858										1356	5.99316	1356	-0.00204049										1356	6.1835	1356	-0.00182524
	1358	6.16143	1358	-0.000675683										1358	5.70953	1358	0.000507202										1358	5.99364	1358	-0.00160096										1358	6.18167	1358	-0.00364266
	1360	6.16071	1360	-0.00145679										1360	5.70708	1360	-0.00195302										1360	5.99772	1360	0.00243764										1360	6.18811	1360	0.00280938
	1362	6.15893	1362	-0.0032961										1362	5.70668	1362	-0.00236484										1362	5.99575	1362	0.000425427										1362	6.18588	1362	0.000590826
	1364	6.15852	1364	-0.00376348										1364	5.71076	1364	0.00170173										1364	5.99626	1364	0.000892502										1364	6.18401	1364	-0.00126838
	1366	6.15923	1366	-0.00310881										1366	5.71021	1366	0.00113667										1366	5.99778	1366	0.00236899										1366	6.18504	1366	-0.00022831
	1368	6.16161	1368	-0.000781958										1368	5.71139	1368	0.00229997										1368	6.00061	1368	0.00515499										1368	6.18303	1368	-0.00222902
	1370	6.16001	1370	-0.00243279										1370	5.71138	1370	0.00227159										1370	5.99603	1370	0.000530654										1370	6.18393	1370	-0.00132057
	1372	6.16327	1372	0.000778822										1372	5.71248	1372	0.00335152										1372	5.995	1372	-0.000543911										1372	6.18752	1372	0.00227696
	1374	6.164	1374	0.00146302										1374	5.70675	1374	-0.00240024										1374	5.99252	1374	-0.00306857										1374	6.18847	1374	0.00323352
	1376	6.16322	1376	0.000639939										1376	5.70443	1376	0.000172617										1376	5.99366	1376	-0.00197319										1376	6.18239	1376	-0.00284098
	1378	6.16185	1378	-0.000770281										1378	5.70816	1378	-0.00103896										1378	5.99643	1378	0.000752376										1378	6.18646	1378	0.00123341
	1380	6.16438	1380	0.0017225										1380	5.71057	1380	0.00134406										1380	5.99699	1380	0.00126826										1380	6.19046	1380	0.00523661
	1382	6.16092	1382	-0.00177157										1382	5.71381	1382	0.000147265										1382	5.99924	1382	0.00347461										1382	6.18448	1382	-0.000741459
	1384	6.16148	1384	-0.00124236										1384	5.71185	1384	0.00256478										1384	6.00207	1384	0.00626158										1384	6.18461	1384	-0.000610861
	1386	6.16138	1386	-0.00136971										1386	5.70885	1386	-0.000467547										1386	5.99774	1386	0.00188932										1386	6.18265	1386	-0.00257168
	1388	6.1619	1388	-0.000873474										1388	5.70834	1388	-0.00101169										1388	5.99812	1388	0.00222798										1388	6.18394	1388	-0.00128398
	1390	6.15828	1390	-0.0045135										1390	5.71104	1390	0.00165235										1390	5.99506	1390	-0.000872259										1390	6.18259	1390	-0.00263785
	1392	6.16241	1392	-0.000399648										1392	5.71217	1392	0.00274454										1392	5.99805	1392	0.00207875										1392	6.18832	1392	0.00308663
	1394	6.16627	1394	0.00344825										1394	5.70703	1394	-0.00243511										1394	5.99358	1394	-0.00242881										1394	6.18862	1394	0.00337938
	1396	6.16706	1396	-0.00122552										1396	5.70731	1396	-0.00219662										1396	5.99457	1396	-0.00147478										1396	6.18591	1396	0.000660322
	1398	6.16268	1398	-0.00015321										1398	5.70782	1398	-0.00173001										1398	5.99353	1398	-0.00254898										1398	6.18363	1398	-0.00163063
	1400	6.16412	1400	0.00128775										1400	5.71	1400	0.000404721										1400	5.99621	1400	9.87796e-05										1400	6.18589	1400	0.000616436
	1402	6.16157	1402	-0.00125661										1402	5.71337	1402	-5.37147e-05										1402	5.99638	1402	0.000238676										1402	6.18432	1402	-0.000968562
	1404	6.16132	1404	-0.00149614										1404	5.7113	1404	0.00160849										1404	5.99353	1404	-0.0026391										1404	6.18502	1404	-0.000285713
	1406	6.16679	1406	0.00398934										1406	5.7085	1406	-0.00124248										1406	5.99345	1406	-0.00274436										1406	6.18469	1406	-0.000635108
	1408	6.16405	1408	0.00126999										1408	5.70945	1408	-0.000345375										1408	5.99037	1408	-0.00584691										1408	6.18667	1408	0.00132317
	1410	6.1639	1410	0.00114598										1410	5.70903	1410	-0.000820198										1410	5.99312	1410	-0.00311654										1410	6.18509	1410	-0.000280987
	1412	6.16433	1412	0.00160747										1412	5.70686	1412	-0.00304696										1412	5.99522	1412	-0.00103305										1412	6.18318	1412	-0.00221766
	1414	6.1611	1414	-0.00158535										1414	5.70611	1414	-0.000150053										1414	5.99672	1414	0.00045376										1414	6.186	1414	0.00057306
	1416	6.16117	1416	-0.00147232										1416	5.70857	1416	-0.0014563										1416	5.99743	1416	0.00115411										1416	6.18428	1416	-0.00117893
	1418	6.16393	1418	0.00133675										1418	5.71317	1418	0.0030811										1418	5.99591	1418	-0.000371792										1418	6.18682	1418	0.00132627
	1420	6.16186	1420	-0.000677978										1420	5.71192	1420	0.00176654										1420	5.99778	1420	0.00149628										1420	6.18692	1420	0.00138857
	1422	6.16249	1422	1.36859e-05										1422	5.71212	1422	0.00190002										1422	5.9955	1422	-0.000781459										1422	6.18534	1422	-0.000232134
	1424	6.16087	1424	-0.00153808										1424	5.70855	1424	-0.00173847										1424	5.99493	1424	-0.00134478										1424	6.18646	1424	0.000844055
	1426	6.15907	1426	-0.00326309										1426	5.70944	1426	-0.000918934										1426	5.99346	1426	-0.00280344										1426	6.18574	1426	7.7037e-05
	1428	6.16362	1428	0.00136884										1428	5.70999	1428	-0.00044137										1428	5.99732	1428	0.00107278										1428	6.18327	1428	-0.00244329
	1430	6.16427	1430	0.00210789										1430	5.71013	1430	-0.000375781										1430	5.99872	1430	0.00249412										1430	6.1867	1430	0.000932959
	1432	6.16186	1432	-0.000205733										1432	5.71159	1432	0.00100783										1432	5.99656	1432	0.000360826										1432	6.18589	1432	6.56867e-05
	1434	6.1621	1434	0.000138144										1434	5.71078	1434	0.000119458										1434	5.9957	1434	-0.000466856										1434	6.18364	1434	-0.00224522
	1436	6.16371	1436	0.00185972										1436	5.71026	1436	-0.000480894										1436	5.99622	1436	9.13227e-05										1436	6.18653	1436	0.000580137
	1438	6.16335	1438	0.00161919										1438	5.71116	1438	0.000336774										1438	6.00108	1438	0.00499562										1438	6.19013	1438	0.00411164
	1440	6.16086	1440	-0.00074325										1440	5.7094	1440	-0.00150754										1440	5.99535	1440	-0.000683719										1440	6.18381	1440	-0.00228082
	1442	6.16158	1442	-0.00117848										1442	5.71286	1442	0.00186617										1442	5.99523	1442	-0.00074642										1442	6.18732	1442	0.00116786
	1444	6.16177	1444	-0.001055										1444	5.70903	1444	-0.00195481										1444	5.99281	1444	-0.00389										1444	6.18667	1444	0.000483718
	1446	6.12694	1446	-0.0359511										1446	5.69008	1446	-0.0208814										1446	5.98199	1446	-0.0147201										1446	6.1693	1446	-0.016919
	1448	6.07867	1448	-0.0842867										1448	5.63752	1448	-0.073418										1448	5.93079	1448	-0.0659302										1448	6.13334	1448	-0.0529103
	1450	6.04917	1450	-0.113852										1450	5.61463	1450	-0.0962849										1450	5.88426	1450	-0.11247										1450	6.09109	1450	-0.0951901
	1452	6.05935	1452	-0.103736										1452	5.61467	1452	-0.0962219										1452	5.85689	1452	-0.13985										1452	6.07148	1452	-0.114828
	1454	6.09796	1454	-0.0651894										1454	5.63666	1454	-0.0742091										1454	5.86655	1454	-0.130201										1454	6.08438	1454	-0.101955
	1456	6.13753	1456	-0.025682										1456	5.66237	1456	-0.0484766										1456	5.90827	1456	-0.0884907										1456	6.11898	1456	-0.06738
	1458	6.15529	1458	-0.0079835										1458	5.67408	1458	-0.0367444										1458	5.95302	1458	-0.0437509										1458	6.13884	1458	-0.0475433
	1460	6.1596	1460	-0.00373397										1460	5.66725	1460	-0.0435525										1460	5.97553	1460	-0.0212509										1460	6.14415	1460	-0.0422549
	1462	6.16523	1462	0.00183673										1462	5.65934	1462	-0.051441										1462	5.97748	1462	-0.0193109										1462	6.15042	1462	-0.0360048
	1464	6.16456	1464	0.00110866										1464	5.66235	1464	-0.0484098										1464	5.96908	1464	-0.0277208										1464	6.15588	1464	-0.0305628
	1466	6.15844	1466	-0.00506811										1466	5.67049	1466	-0.0402491										1466	5.96109	1466	-0.0357207										1466	6.16325	1466	-0.0232089
	1468	6.15729	1468	-0.00627351										1468	5.67433	1468	-0.0363887										1468	5.95624	1468	-0.0405805										1468	6.16593	1468	-0.0205433
	1470	6.15647	1470	-0.00714747										1470	5.6836	1470	-0.0270988										1470	5.9595	1470	-0.0373301										1470	6.16578	1470	-0.0207057
	1472	6.15738	1472	-0.00628994										1472	5.69062	1472	-0.0200594										1472	5.95981	1472	-0.0370297										1472	6.16919	1472	-0.0173062
	1474	6.15691	1474	-0.00681087										1474	5.69105	1474	-0.0196104										1474	5.96032	1474	-0.0365291										1474	6.17014	1474	-0.0163648
	1476	6.15822	1476	-0.00555021										1476	5.69439	1476	-0.0162519										1476	5.96546	1476	-0.0313984										1476	6.16933	1476	-0.0171814
	1478	6.15402	1478	-0.00406502										1478	5.70373	1478	-0.00689399										1478	5.97168	1478	-0.0251876										1478	6.17066	1478	-0.0158561
	1480	6.15616	1480	-0.00770394										1480	5.70288	1480	-0.00772656										1480	5.97691	1480	-0.0199666										1480	6.17107	1480	-0.0154488
	1482	6.15889	1482	-0.00501825										1482	5.70433	1482	-0.00625967										1482	5.98813	1482	-0.00875552										1482	6.17686	1482	-0.00965945
	1484	6.15804	1484	-0.00591082										1484	5.70376	1484	-0.00681331										1484	5.98628	1484	-0.0106143										1484	6.17893	1484	-0.00758815
	1486	6.15989	1486	-0.00410162										1486	5.70474	1486	-0.00581751										1486	5.98787	1486	-0.00903282										1486	6.17556	1486	-0.0109549
	1488	6.16002	1488	-0.00401062										1488	5.70232	1488	-0.00822227										1488	5.98736	1488	-0.00955122										1488	6.17949	1488	-0.00701956
	1490	6.16013	1490	-0.00393781										1490	5.70382	1490	-0.00670759										1490	5.98766	1490	-0.00925946										1490	6.17751	1490	-0.00899226
	1492	6.1621	1492	-0.00200318										1492	5.70535	1492	-0.00516348										1492	5.99447	1492	-0.00245753										1492	6.17834	1492	-0.00815296
	1494	6.15956	1494	-0.00457671										1494	5.7057	1494	-0.00479993										1494	5.99315	1494	-0.00378542										1494	6.18245	1494	-0.00403169
	1496	6.16125	1496	-0.0029184										1496	5.70364	1496	-0.00684695										1496	5.99178	1496	-0.00516314										1496	6.18168	1496	-0.00478843
	1498	6.16325	1498	-0.000948247										1498	5.7093	1498	-0.00117453										1498	5.99083	1498	-0.00612068										1498	6.18065	1498	-0.0058032
	1500	6.16319	1500	-0.00103626										1500	5.70624	1500	-0.00422267										1500	5.98871	1500	-0.00824804										1500	6.18497	1500	-0.00146603
	1502	6.16163	1502	-0.00262243										1502	5.70503	1502	-0.00542136										1502	5.99272	1502	-0.00424522										1502	6.18267	1502	-0.00374692
	1504	6.15923	1504	-0.00504679										1504	5.70728	1504	-0.0031606										1504	5.99243	1504	-0.00454222										1504	6.18095	1504	-0.00544591
	1506	6.16404	1506	-0.000259342										1506	5.70664	1506	-0.00379038										1506	5.99244	1506	-0.00453905										1506	6.18322	1506	-0.003153
	1508	6.1657	1508	0.00137989										1508	5.70831	1508	-0.00211068										1508	5.99537	1508	-0.0016157										1508	6.18251	1508	-0.00383824
	1510	6.16362	1510	-0.000719127										1510	5.7087	1510	-0.00171149										1510	5.99785	1510	0.000857819										1510	6.1858	1510	-0.000521643
	1512	6.16267	1512	-0.00168641										1512	5.70599	1512	-0.0044128										1512	5.99536	1512	-0.00163849										1512	6.18486	1512	-0.00143325
	1514	6.16227	1514	-0.002102										1514	5.70575	1514	-0.0046446										1514	5.99815	1514	0.00114537										1514	6.18167	1514	-0.00459309
	1516	6.16399	1516	-0.000395939										1516	5.70781	1516	-0.00257686										1516	5.99654	1516	-0.000470609										1516	6.18443	1516	-0.0018012
	1518	6.16125	1518	-0.00314826										1518	5.70995	1518	-0.000429563										1518	5.99814	1518	0.00112357										1518	6.18629	1518	9.23739e-05
	1520	6.1646	1520	0.000190986										1520	5.71129	1520	0.000917305										1520	5.99933	1520	0.0023079										1520	6.18137	1520	-0.00479241
	1522	6.1623	1522	-0.00211825										1522	5.70918	1522	-0.00118623										1522	5.99741	1522	0.000382379										1522	6.18629	1522	0.000164407
	1524	6.16448	1524	5.39719e-05										1524	5.70796	1524	-0.00240014										1524	5.99312	1524	-0.003913										1524	6.18521	1524	-0.000877228
	1526	6.16821	1526	0.0037776										1526	5.70801	1526	-0.0023444										1526	5.99119	1526	0.000476325										1526	6.18179	1526	-0.00425737
	1528	6.16871	1528	0.00427256										1528	5.71081	1528	0.000461009										1528	5.99145	1528	0.000443099										1528	6.18537	1528	-0.00063606
	1530	6.16006	1530	-0.00438121										1530	5.70761	1530	-0.00273387										1530	5.99746	1530	0.000411613										1530	6.18284	1530	-0.00312337
	1532	6.1603	1532	-0.00414379										1532	5.7111	1532	0.000760981										1532	5.9979	1532	0.000846711										1532	6.1849	1532	-0.00101935
	1534	6.15678	1534	-0.000208762										1534	5.70962	1534	-0.000714396										1534	5.99902	1534	0.00196191										1534	6.18632	1534	0.000445934
	1536	6.15846	1536	-8.7589e-05										1536	5.70764	1536	-0.00268997										1536	5.99754	1536	0.00047719										1536	6.18427	1536	-0.00155758
	1538	6.16535	1538	0.000904875										1538	5.71036	1538	3.42979e-05										1538	5.99676	1538	-0.000307452										1538	6.19041	1538	0.00463003
	1540	6.16867	1540	0.00422627										1540	5.71006	1540	-0.000261557										1540	5.99779	1540	0.000717971										1540	6.18492	1540	-0.000811299
	1542	6.16732	1542	0.00287843										1542	5.711	1542	0.000682505										1542	5.9972	1542	0.000123446										1542	6.18535	1542	-0.00033164
	1544	6.16505	1544	0.000611262										1544	5.70893	1544	-0.00138347										1544	5.99613	1544	-0.000951039										1544	6.18603	1544	0.000398928
	1546	6.16156	1546	-0.00287534										1546	5.70638	1546	-0.00392945										1546	5.99545	1546	-0.0016355										1546	6.1855	1546	-7.96728e-05
	1548	6.16535	1548	0.000918509										1548	5.70881	1548	-0.00149538										1548	5.99969	1548	0.00260005										1548	6.18572	1548	0.000192475
	1550	6.16629	1550	0.00186271										1550	5.71027	1550	-3.12221e-05										1550	5.99722	1550	0.000125603										1550	6.18302	1550	-0.00245471
	1552	6.16681	1552	0.00238713										1552	5.71384	1552	0.00354308										1552	5.99434	1552	-0.00275887										1552	6.18453	1552	-0.000891326
	1554	6.16443	1554	1.1671e-05										1554	5.71114	1554	0.000847572										1554	5.99592	1554	-0.00118337										1554	6.18788	1554	0.00251255
	1556	6.16453	1556	0.000116191										1556	5.70787	1556	-0.00241769										1556	5.99872	1556	0.00161208										1556	6.18301	1556	-0.00230319
	1558	6.16591	1558	0.00150057										1558	5.70453	1558	6.22823e-05										1558	5.99953	1558	0.00241746										1558	6.18496	1558	-0.000298623
	1560	6.161	1560	-0.00340534										1560	5.70873	1560	-0.00154729										1560	5.99797	1560	0.000852748										1560	6.18453	1560	-0.000673861
	1562	6.16365	1562	-0.000751657										1562	5.70504	1562	0.00015975										1562	5.99474	1562	-0.00238206										1562	6.18333	1562	-0.001819
	1564	6.16122	1564	-0.00317854										1564	5.71032	1564	5.47461e-05										1564	5.99625	1564	-0.000877										1564	6.18265	1564	-0.00244415
	1566	6.16139	1566	-0.00300612										1566	5.70892	1566	-0.00133848										1566	5.99946	1566	0.00232792										1566	6.18247	1566	-0.00256941
	1568	6.16526	1568	0.00086544										1568	5.70812	1568	-0.00213112										1568	5.99722	1568	8.26806e-05										1568	6.1842	1568	-0.000784897
	1570	6.162	1570	-0.00239401										1570	5.70892	1570	-0.00132311										1570	5.99538	1570	-0.00176275										1570	6.1822	1570	-0.00273072
	1572	6.1647	1572	0.000305364										1572	5.71035	1572	0.000115606										1572	5.99619	1572	-0.000958377										1572	6.18204	1572	-0.00283699
	1574	6.16488	1574	0.000483406										1574	5.71164	1574	0.00141511										1574	5.99577	1574	-0.00138424										1574	6.18199	1574	-0.00283384
	1576	6.16142	1576	-0.00298006										1576	5.70883	1576	-0.00138454										1576	5.99682	1576	-0.000340347										1576	6.18448	1576	-0.000291371
	1578	6.16846	1578	0.00405481										1578	5.70817	1578	-0.00203327										1578	6.00059	1578	0.00342327										1578	6.18797	1578	0.00325028
	1580	6.16302	1580	-0.00139218										1580	5.7118	1580	0.00160899										1580	6.0014	1580	0.00422659										1580	6.18718	1580	0.00251099
	1582	6.16642	1582	0.00199879										1582	5.71297	1582	0.00279231										1582	5.99798	1582	0.000799581										1582	6.18874	1582	0.00412063
	1584	6.16764	1584	0.00320755										1584	5.7093	1584	-0.000863229										1584	5.99474	1584	-0.00244777										1584	6.18781	1584	0.00323907
	1586	6.16921	1586	0.00476389										1586	5.711	1586	0.000852448										1586	5.99419	1586	-0.0030055										1586	6.18446	1586	-6.38217e-05
	1588	6.16801	1588	0.00354763										1588	5.71148	1588	0.00134942										1588	5.99571	1588	-0.00149363										1588	6.18515	1588	0.000671809
	1590	6.16481	1590	0.000328568										1590	5.70861	1590	-0.00150223										1590	5.99576	1590	-0.00145218										1590	6.1881	1590	0.00366583
	1592	6.16502	1592	0.0005165										1592	5.70765	1592	-0.00244243										1592	5.99572	1592	-0.0015012										1592	6.18739	1592	0.00299808
	1594	6.16112	1594	-0.00340878										1594	5.71023	1594	0.000158908										1594	5.99844	1594	0.00120931										1594	6.18356	1594	-0.00079156
	1596	6.16417	1596	-0.000387488										1596	5.71022	1596	0.000171874										1596	5.99694	1596	-0.0003007										1596	6.18216	1596	-0.00215326
	1598	6.16427	1598	-0.000319836										1598	5.7133	1598	0.00327655										1598	5.99716	1598	-9.12512e-05										1598	6.18472	1598	0.000442847
	1600	6.16441	1600	-0.000216045										1600	5.71056	1600	0.000563029										1600	5.99972	1600	0.00245763										1600	6.18494	1600	0.000696592
	1602	6.16083	1602	-0.00383634										1602	5.70704	1602	-0.0029286										1602	5.9972	1602	-7.41022e-05										1602	6.18508	1602	0.000867823
	1604	6.16103	1604	-0.00368095										1604	5.70949	1604	-0.000448253										1604	6.00089	1604	0.00360354										1604	6.18252	1604	-0.00166362
	1606	6.16056	1606	-0.00420011										1606	5.7125	1606	0.00259417										1606	5.99901	1606	0.0017105										1606	6.18258	1606	-0.0015779
	1608	6.16541	1608	0.000595944										1608	5.71096	1608	0.00108877										1608	5.99415	1608	-0.00316322										1608	6.1792	1608	-0.00493518
	1610	6.1675	1610	0.00262697										1610	5.70452	1610	-0.000201515										1610	5.99762	1610	0.000292312										1610	6.18363	1610	-0.000485626
	1612	6.16164	1612	-0.00329728										1612	5.70781	1612	-0.00198513										1612	5.9962	1612	-0.00114292										1612	6.18274	1612	-0.00135942
	1614	6.16222	1614	-0.00278706										1614	5.70989	1614	0.000136571										1614	5.99761	1614	0.000251049										1614	6.18254	1614	-0.00154672
	1616	6.16594	1616	0.000857389										1616	5.70931	1616	-0.000399159										1616	5.99819	1616	0.000814179										1616	6.18659	1616	0.00251229
	1618	6.16727	1618	0.00210579										1618	5.71058	1618	0.000917785										1618	5.99496	1618	-0.00243356										1618	6.1846	1618	0.000527429
	1620	6.16797	1620	0.00271789										1620	5.71049	1620	0.000877507										1620	5.99178	1620	0.000390546										1620	6.18407	1620	-1.48347e-06
	1622	6.16875	1622	0.00340342										1622	5.70902	1622	-0.000539884										1622	5.99714	1622	-0.000291816										1622	6.18697	1622	0.00289537
	1624	6.16861	1624	0.0031621										1624	5.71193	1624	0.00242572										1624	5.99762	1624	0.000167601										1624	6.18496	1624	0.000877797
	1626	6.17038	1626	0.00482366										1626	5.7101	1626	0.000654428										1626	6.0002	1626	0.002726										1626	6.18695	1626	0.00285561
	1628	6.16653	1628	0.000857823										1628	5.70991	1628	0.000526354										1628	5.99868	1628	0.00118333										1628	6.18399	1628	-0.000121377
	1630	6.16682	1630	0.00102429										1630	5.71099	1630	0.00167161										1630	5.99928	1630	0.00175956										1630	6.18152	1630	-0.00261337
	1632	6.16719	1632	0.00126278										1632	5.70523	1632	-0.00401968										1632	5.99297	1632	-0.00457535										1632	6.18399	1632	-0.000170563
	1634	6.16602	1634	-4.69956e-05										1634	5.70951	1634	0.000332588										1634	5.99531	1634	-0.00226145										1634	6.18355	1634	-0.000643158
	1636	6.16121	1636	0.000546486										1636	5.70803	1636	-0.00107146										1636	5.99732	1636	-0.000278763										1636	6.18034	1636	-0.00389136
	1638	6.16189	1638	-0.00448257										1638	5.71067	1638	0.0016483										1638	5.99817	1638	0.000542654										1638	6.18315	1638	-0.00112537
	1640	6.16732	1640	0.000781022										1640	5.70766	1640	-0.00127802										1640	5.99846	1640	0.000802763										1640	6.18525	1640	0.000924591
	1642	6.16909	1642	0.00408161										1642	5.70872	1642	-0.000130282										1642	5.99831	1642	0.00062152										1642	6.1875	1642	0.00311832
	1644	6.17	1644	0.00505608										1644	5.71383	1644	0.00540999										1644	5.99575	1644	-0.000999917										1644	6.19057	1644	0.00649739
	1646	6.14198	1646	-0.0229017										1646	5.69607	1646	-0.0124641										1646	5.9892	1646	-0.00754522										1646	6.17689	1646	-0.00728983
	1648	6.09549	1648	-0.0693319										1648	5.66625	1648	-0.0423952										1648	5.95943	1648	-0.0373126										1648	6.14019	1648	-0.0440948
	1650	6.06255	1650	-0.102214										1650	5.64792	1650	-0.0608334										1650	5.92285	1650	-0.073892										1650	6.10415	1650	-0.0802374
	1652	6.06643	1652	-0.0982796										1652	5.63907	1652	-0.0697884										1652	5.89358	1652	-0.103164										1652	6.082	1652	-0.102487
	1654	6.09827	1654	-0.0663875										1654	5.64651	1654	-0.0624499										1654	5.8901	1654	-0.106647										1654	6.0898	1654	-0.0947846
	1656	6.13079	1656	-0.033818										1656	5.66309	1656	-0.045968										1656	5.91746	1656	-0.0792928										1656	6.121	1656	-0.0636789
	1658	6.15072	1658	-0.0138414										1658	5.66677	1658	-0.0423823										1658	5.95591	1658	-0.0408506										1658	6.14152	1658	-0.0432502
	1660	6.16175	1660	-0.0027677										1660	5.66626	1660	-0.0429828										1660	5.96931	1660	-0.0274604										1660	6.14772	1660	-0.0371383
	1662	6.16257	1662	-0.00190695										1662	5.66081	1662	-0.0485194										1662	5.97054	1662	-0.0262424										1662	6.15108	1662	-0.0338631
	1664	6.16552	1664	0.00108076										1664	5.66175	1664	-0.0476618										1664	5.96532	1664	-0.0314763										1664	6.15129	1664	-0.0337344
	1666	6.16001	1666	-0.00439461										1666	5.66278	1666	-0.04671										1666	5.96076	1666	-0.0360523										1666	6.15418	1666	-0.0309222
	1668	6.15617	1668	-0.00820312										1668	5.6707	1668	-0.0388638										1668	5.9562	1668	-0.0406304										1668	6.1615	1668	-0.0236763
	1670	6.15881	1670	-0.00553483										1670	5.67637	1670	-0.0332633										1670	5.95805	1670	-0.0388004										1670	6.16518	1670	-0.0200668
	1672	6.15672	1672	-0.00759977										1672	5.68138	1672	-0.0283182										1672	5.96138	1672	-0.0354924										1672	6.16552	1672	-0.0197933
	1674	6.15529	1674	-0.00900797										1674	5.68858	1674	-0.0211786										1674	5.9595	1674	-0.0373965										1674	6.16954	1674	-0.015836
	1676	6.15868	1676	-0.00559948										1676	5.69072	1676	-0.0190942										1676	5.96166	1676	-0.0352624										1676	6.16867	1676	-0.0167646
	1678	6.16087	1678	-0.00339432										1678	5.68847	1678	-0.0213952										1678	5.96722	1678	-0.0297303										1678	6.16506	1678	-0.0204292
	1680	6.1595	1680	-0.00475251										1680	5.69399	1680	-0.0159213										1680	5.97533	1680	-0.0216501										1680	6.1712	1680	-0.0143397
	1682	6.16032	1682	-0.00392406										1682	5.69024	1682	-0.0197127										1682	5.98275	1682	-0.0142617										1682	6.17424	1682	-0.0113461
	1684	6.15904	1684	-0.00519898										1684	5.69335	1684	-0.0166391										1684	5.98409	1684	-0.0129552										1684	6.17096	1684	-0.0146682
	1686	6.16064	1686	-0.00359728										1686	5.69665	1686	-0.0133707										1686	5.98747	1686	-0.00961041										1686	6.17385	1686	-0.0118162
	1688	6.16055	1688	-0.00368896										1688	5.70317	1688	-0.00687732										1688	5.9907	1688	-0.0064174										1688	6.17298	1688	-0.0127199
	1690	6.15825	1690	-0.00599401										1690	5.70213	1690	-0.00793906										1690	5.9927	1690	-0.00445609										1690	6.17624	1690	-0.00948931
	1692	6.15958	1692	-0.00467241										1692	5.70153	1692	-0.00855589										1692	5.99079	1692	-0.00640644										1692	6.17795	1692	-0.00780448
	1694	6.1625	1694	-0.00176415										1694	5.70336	1694	-0.0067378										1694	5.99137	1694	-0.00586841										1694	6.17998	1694	-0.00579538
	1696	6.16284	1696	-0.00143921										1696	5.70416	1696	-0.00594483										1696	5.9919	1696	-0.00538194										1696	6.18104	1696	-0.00475204
	1698	6.16199	1698	-0.00230756										1698	5.70583	1698	-0.004277										1698	5.99581	1698	-0.00151699										1698	6.18091	1698	-0.00489446
	1700	6.16434	1700	2.08434e-05										1700	5.70606	1700	-0.00404434										1700	5.9926	1700	-0.00477349										1700	6.17858	1700	-0.00723267
	1702	6.15912	1702	-7.94034e-05										1702	5.70262	1702	-0.00747691										1702	5.99512	1702	-0.00230139										1702	6.1799	1702	-0.00591671
	1704	6.16143	1704	-0.00294196										1704	5.7031	1704	-0.00698476										1704	5.99717	1704	-0.00030063										1704	6.1828	1704	-0.00301661
	1706	6.16557	1706	0.00116694										1706	5.70634	1706	-0.00372795										1706	5.99814	1706	0.00061885										1706	6.18338	1706	-0.00243244
	1708	6.16584	1708	0.00140278										1708	5.70323	1708	-0.00681655										1708	5.99442	1708	-0.00315288										1708	6.18308	1708	-0.00272425
	1710	6.16571	1710	0.00123561										1710	5.69982	1710	-0.0102007										1710	5.99812	1710	0.000494232										1710	6.17982	1710	-0.00597211
	1712	6.16469	1712	0.000175511										1712	5.70654	1712	-0.00345035										1712	5.9961	1712	-0.00157973										1712	6.1841	1712	-0.00167609
	1714	6.16695	1714	0.00239255										1714	5.70594	1714	-0.00401573										1714	5.99673	1714	-0.00100469										1714	6.18697	1714	0.00121372
	1716	6.16821	1716	0.0036068										1716	5.70689	1716	-0.00302691										1716	5.99565	1716	-0.00214059										1716	6.18707	1716	0.00133723
	1718	6.16818	1718	0.00352835										1718	5.70444	1718	-0.00543401										1718	5.99724	1718	-0.000607346										1718	6.18677	1718	0.00106434
	1720	6.16754	1720	0.0028373										1720	5.70496	1720	-0.00486715										1720	5.99996	1720	0.00205513										1720	6.1821	1720	-0.00357505
	1722	6.16561	1722	0.000853717										1722	5.70684	1722	-0.00293648										1722	6.00116	1722	0.0031969										1722	6.18298	1722	-0.00266108
	1724	6.1669	1724	0.00208772										1724	5.70642	1724	-0.00330214										1724	6.00015	1724	0.00212807										1724	6.18574	1724	0.000136153
	1726	6.16433	1726	-0.000540587										1726	5.70666	1726	-0.00300427										1726	6.00211	1726	0.00402872										1726	6.18689	1726	0.0013265
	1728	6.16296	1728	-0.0019711										1728	5.70887	1728	-0.000733059										1728	5.99944	1728	0.00129894										1728	6.18678	1728	0.00125982
	1730	6.16351	1730	-0.0014837										1730	5.70823	1730	-0.00130866										1730	5.99722	1730	-0.00098119										1730	6.18394	1730	-0.00153403
	1732	6.16408	1732	-0.000978258										1732	5.70494	1732	-0.00453127										1732	5.99682	1732	-0.00144156										1732	6.18549	1732	6.47882e-05
	1734	6.16533	1734	0.000205342										1734	5.70692	1734	-0.00248107										1734	5.99915	1734	0.000827916										1734	6.18649	1734	0.00111611
	1736	6.16262	1736	-0.00257276										1736	5.70582	1736	-0.00350826										1736	6.00155	1736	0.00316734										1736	6.18577	1736	0.000449762
	1738	6.16455	1738	-0.000712436										1738	5.7096	1738	0.000346948										1738	6.00579	1738	0.000555776										1738	6.18358	1738	-0.00168444
	1740	6.16519	1740	-0.000143532										1740	5.71315	1740	-0.00123871										1740	6.00287	1740	0.00436646										1740	6.18591	1740	0.000703317
	1742	6.16387	1742	-0.0015359										1742	5.70967	1742	0.000573672										1742	5.99914	1742	0.000576357										1742	6.18558	1742	0.000432833
	1744	6.16408	1744	-0.00139939										1744	5.70675	1744	-0.00226527										1744	5.99406	1744	-0.00456337										1744	6.18587	1744	0.0007839
	1746	6.16542	1746	-0.000133847										1746	5.70885	1746	-8.27494e-05										1746	5.99575	1746	-0.00293262										1746	6.18392	1746	-0.00110369
	1748	6.16477	1748	-0.000859095										1748	5.7117	1748	0.00285099										1748	5.99718	1748	-0.00156127										1748	6.18261	1748	-0.00235017
	1750	6.16489	1750	-0.000814967										1750	5.70861	1750	-0.000154316										1750	6.00151	1750	0.0027108										1750	6.1859	1750	0.00100423
	1752	6.16384	1752	-0.00194129										1752	5.70896	1752	0.000281056										1752	6.00041	1752	0.0015537										1752	6.1886	1752	0.00376927
	1754	6.1701	1754	-1.48179e-06										1754	5.70915	1754	0.000556826										1754	5.99524	1754	-0.00367244										1754	6.18516	1754	0.000394718
	1756	6.16762	1756	0.00168546										1756	5.70901	1756	0.000502703										1756	5.9992	1756	0.000232498										1756	6.18455	1756	-0.000149698
	1758	6.16899	1758	0.00297891										1758	5.70863	1758	0.000208388										1758	5.9991	1758	7.86426e-05										1758	6.1848	1758	0.000165763
	1760	6.17011	1760	0.00402266										1760	5.70798	1760	-0.000356429										1760	5.99815	1760	-0.000923876										1760	6.18357	1760	-0.000999172
	1762	6.16904	1762	0.00287694										1762	5.70649	1762	-0.00176207										1762	5.99751	1762	-0.00161493										1762	6.1816	1762	-0.00290478
	1764	6.16364	1764	-0.00259807										1764	5.70733	1764	-0.00083885										1764	6.0002	1764	0.00102562										1764	6.18149	1764	-0.00295136
	1766	6.16374	1766	-0.00257213										1766	5.70769	1766	-0.000397116										1766	5.99976	1766	0.000537914										1766	6.18815	1766	0.00377081
	1768	6.16557	1768	-0.000815038										1768	5.7067	1768	-0.00130721										1768	5.99869	1768	-0.000577918										1768	6.18411	1768	-0.000208592
	1770	6.16672	1770	0.00026344										1770	5.70567	1770	-0.00225949										1770	5.99878	1770	-0.00053173										1770	6.17863	1770	-0.000106383
	1772	6.16753	1772	0.00100353										1772	5.70949	1772	0.00163569										1772	6.00138	1772	0.00202662										1772	6.18235	1772	-0.00185335
	1774	6.16783	1774	0.00123548										1774	5.7118	1774	0.00401795										1774	6.00223	1774	0.00283728										1774	6.18477	1774	0.000620642
	1776	6.16666	1776	-4.8603e-07										1776	5.70973	1776	0.00201691										1776	5.9993	1776	-0.000129594										1776	6.18398	1776	-0.000118232
	1778	6.16663	1778	-9.41084e-05										1778	5.70427	1778	-0.00337782										1778	5.99811	1778	-0.00135386										1778	6.18613	1778	0.00207968
	1780	6.16934	1780	0.00255486										1780	5.70671	1780	-0.000876635										1780	5.99819	1780	-0.00130536										1780	6.18519	1780	0.00118403
	1782	6.16854	1782	0.00169669										1782	5.70813	1782	0.000600049										1782	6.00008	1782	0.000556061										1782	6.18561	1782	0.00164445
	1784	6.16585	1784	-0.00104838										1784	5.70099	1784	0.00032256										1784	6.00099	1784	0.00144056										1784	6.18565	1784	0.00172057
	1786	6.16304	1786	-2.13415e-05										1786	5.7047	1786	-0.00273176										1786	5.99828	1786	-0.00129169										1786	6.18303	1786	-0.000867992
	1788	6.16447	1788	-0.00252807										1788	5.70545	1788	-0.00194111										1788	5.9957	1788	-0.00389054										1788	6.18077	1788	-0.00310161
	1790	6.16598	1790	-0.00106215										1790	5.70844	1790	0.00108331										1790	5.99304	1790	-0.000130788										1790	6.18394	1790	8.93072e-05
	1792	6.17184	1792	-7.09188e-06										1792	5.70689	1792	-0.000438939										1792	5.99978	1792	0.000162659										1792	6.18512	1792	0.00128437
	1794	6.1672	1794	8.26536e-05										1794	5.70823	1794	0.000921668										1794	5.99895	1794	-0.000674957										1794	6.1825	1794	-0.00132685
	1796	6.16441	1796	-0.00273787										1796	5.70643	1796	-0.000865337										1796	5.99824	1796	-0.00138849										1796	6.17937	1796	-0.00445476
	1798	6.16699	1798	-0.000183284										1798	5.70996	1798	0.00266957										1798	5.99908	1798	-0.000547747										1798	6.18224	1798	-0.00158978
	1800	6.17064	1800	0.00344673										1800	5.70947	1800	0.00217588										1800	5.99837	1800	-0.00125257										1800	6.1867	1800	0.00285764
	1802	6.16979	1802	0.00258247										1802	5.70661	1802	-0.000696881										1802	5.998	1802	-0.00161276										1802	6.18381	1802	-5.29457e-05
	1804	6.16581	1804	-0.00140573										1804	5.70442	1804	-0.00290924										1804	6.00206	1804	0.00246186										1804	6.18286	1804	-0.00103198
	1806	6.1676	1806	0.000382447										1806	5.70219	1806	-0.000223352										1806	6.00116	1806	0.00158147										1806	6.18409	1806	0.000160076
	1808	6.16722	1808	7.32954e-06										1808	5.70878	1808	0.0013752										1808	6.00155	1808	0.00199627										1808	6.18351	1808	-0.000467249
	1810	6.16676	1810	-0.000440746										1810	5.71194	1810	0.00448093										1810	5.99827	1810	-0.00125356										1810	6.18491	1810	0.000875568
	1812	6.16676	1812	-0.000421441										1812	5.71459	1812	-0.000336783										1812	5.99998	1812	0.00049219										1812	6.18409	1812	-1.19566e-05
	1814	6.1678	1814	0.000645593										1814	5.70849	1814	0.000886695										1814	6.00547	1814	0.0060237										1814	6.18135	1814	-0.00283032
	1816	6.16572	1816	-0.0013993										1816	5.70579	1816	-0.00190439										1816	6.00505	1816	0.00565118										1816	6.18534	1816	0.00106999
	1818	6.16609	1818	-0.000985748										1818	5.7121	1818	0.00430112										1818	6.00025	1818	0.000904829										1818	6.18746	1818	0.00308845
	1820	6.16876	1820	0.0017366										1820	5.70923	1820	0.00131265										1820	6.00087	1820	0.00158485										1820	6.18697	1820	0.00248454
	1822	6.16671	1822	-0.000251894										1822	5.70709	1822	-0.000960392										1822	5.99925	1822	3.14441e-05										1822	6.18294	1822	-0.00167225
	1824	6.16943	1824	0.00253915										1824	5.71048	1824	0.00228139										1824	6.00044	1824	0.00129483										1824	6.18652	1824	0.00176753
	1826	6.16541	1826	-0.00139988										1826	5.70755	1826	-0.000812609										1826	6.00056	1826	0.00149521										1826	6.18805	1826	0.00314335
	1828	6.16525	1828	-0.00146861										1828	5.70447	1828	-0.00407301										1828	5.99752	1828	-0.0014572										1828	6.1833	1828	-0.00177534
	1830	6.16469	1830	-0.00192666										1830	5.70979	1830	0.00104957										1830	5.99529	1830	-0.00359217										1830	6.18321	1830	-0.00204911
	1832	6.16472	1832	-0.00178362										1832	5.70721	1832	-0.00174551										1832	5.99639	1832	-0.0023895										1832	6.18461	1832	-0.000848524
	1834	6.16763	1834	0.00125091										1834	5.70854	1834	-0.00064889										1834	5.99795	1834	-0.000718961										1834	6.18585	1834	0.00017585
	1836	6.16498	1836	-0.00126267										1836	5.70663	1836	-0.00281123										1836	5.99401	1836	-0.00454033										1836	6.18662	1836	0.000713425
	1838	6.16851	1838	0.00241605										1838	5.70799	1838	-0.00172319										1838	5.99799	1838	-0.000433374										1838	6.18595	1838	-0.000206389
	1840	6.17211	1840	-7.25408e-05										1840	5.71232	1840	0.00231456										1840	5.99901	1840	0.000722127										1840	6.18702	1840	0.000595809
	1842	6.16821	1842	0.00110162										1842	5.71155	1842	0.00123134										1842	5.99993	1842	0.00178641										1842	6.185	1842	-0.00171059
	1844	6.16442	1844	-0.00269137										1844	5.70977	1844	0.000769795										1844	5.99637	1844	-0.0012228										1844	6.18513	1844	-0.000659032
	1846	6.14817	1846	-0.0189456										1846	5.7034	1846	-0.00556193										1846	5.99291	1846	-0.00472876										1846	6.18121	1846	-0.00452571
	1848	6.11407	1848	-0.0530511										1848	5.69042	1848	-0.0185052										1848	5.97726	1848	-0.0204245										1848	6.16224	1848	-0.0234418
	1850	6.08151	1850	-0.0856179										1850	5.68773	1850	-0.0211602										1850	5.95895	1850	-0.0387798										1850	6.13004	1850	-0.0555873
	1852	6.07544	1852	-0.091696										1852	5.68613	1852	-0.0227268										1852	5.9344	1852	-0.0633748										1852	6.10325	1852	-0.0823225
	1854	6.10515	1854	-0.0619952										1854	5.68565	1854	-0.0231753										1854	5.92287	1854	-0.0749493										1854	6.10401	1854	-0.0815073
	1856	6.13751	1856	-0.0296457										1856	5.68979	1856	-0.0190055										1856	5.94026	1856	-0.0576032										1856	6.1249	1856	-0.0605618
	1858	6.15145	1858	-0.0157175										1858	5.68664	1858	-0.0221276										1858	5.96628	1858	-0.0316265										1858	6.13689	1858	-0.0485162
	1860	6.15974	1860	-0.00744039										1860	5.6813	1860	-0.0274417										1860	5.98305	1860	-0.0148992										1860	6.14295	1860	-0.0424005
	1862	6.16531	1862	-0.00188452										1862	5.6781	1862	-0.0306177										1862	5.98502	1862	-0.0129711										1862	6.14509	1862	-0.0402047
	1864	6.16264	1864	-0.00456982										1864	5.68373	1864	-0.0249657										1864	5.97731	1864	-0.0207222										1864	6.15059	1864	-0.0346491
	1866	6.16191	1866	-0.00531628										1866	5.68978	1866	-0.0188957										1866	5.96926	1866	-0.0288125										1866	6.15649	1866	-0.0286935
	1868	6.16436	1868	-0.00288389										1868	5.6903	1868	-0.0183578										1868	5.96637	1868	-0.0317419										1868	6.15891	1868	-0.0262181
	1870	6.1578	1870	-0.00946262										1870	5.69217	1870	-0.0164719										1870	5.96473	1870	-0.0334203										1870	6.15946	1870	-0.025613
	1872	6.15702	1872	-0.0102625										1872	5.69303	1872	-0.0155982										1872	5.96161	1872	-0.0365778										1872	6.16496	1872	-0.0200583
	1874	6.1587	1874	-0.00860338										1874	5.69388	1874	-0.0147367										1874	5.96487	1874	-0.0333543										1874	6.16743	1874	-0.0175339
	1876	6.15915	1876	-0.00817536										1876	5.69514	1876	-0.0134672										1876	5.97322	1876	-0.0250396										1876	6.16457	1876	-0.0203401
	1878	6.16033	1878	-0.00701839										1878	5.70338	1878	-0.00521999										1878	5.97716	1878	-0.0211339										1878	6.16699	1878	-0.0178667
	1880	6.1581	1880	-0.00927242										1880	5.70174	1880	-0.00685493										1880	5.97875	1880	-0.019577										1880	6.16182	1880	-0.0229839
	1882	6.16274	1882	-0.00465744										1882	5.70207	1882	-0.00652204										1882	5.98536	1882	-0.012999										1882	6.1663	1882	-0.0184518
	1884	6.15967	1884	-0.00775342										1884	5.70196	1884	-0.00663135										1884	5.9942	1884	-0.00418977										1884	6.17288	1884	-0.0118204
	1886	6.15959	1886	-0.00786032										1886	5.70774	1886	-0.00085285										1886	5.99028	1886	-0.00813933										1886	6.17439	1886	-0.0102597
	1888	6.16209	1888	-0.00538813										1888	5.70964	1888	0.00104347										1888	5.99085	1888	-0.00759764										1888	6.17249	1888	-0.0121098
	1890	6.16346	1890	-0.00404681										1890	5.71251	1890	-0.0018633										1890	5.99392	1890	-0.00455468										1890	6.17291	1890	-0.0116408
	1892	6.16396	1892	-0.00357632										1892	5.71287	1892	-0.00142533										1892	5.99219	1892	-0.00631045										1892	6.17615	1892	-0.00835262
	1894	6.16454	1894	-0.00302663										1894	5.70445	1894	-0.00417059										1894	5.99382	1894	-0.00470492										1894	6.1778	1894	-0.00665543
	1896	6.16354	1896	-0.00405771										1896	5.7028	1896	-0.000794155										1896	5.99606	1896	-0.00248809										1896	6.1749	1896	-0.00950921
	1898	6.1641	1898	-0.00352951										1898	5.70534	1898	-0.00330732										1898	5.99452	1898	-0.00404995										1898	6.17935	1898	-0.00501403
	1900	6.16505	1900	-0.00261202										1900	5.70606	1900	-0.00260383										1900	5.99862	1900	2.95105e-05										1900	6.18273	1900	-0.0015899
	1902	6.16577	1902	-0.00192517										1902	5.70735	1902	-0.0013324										1902	5.99668	1902	-0.00192971										1902	6.17969	1902	-0.00458688
	1904	6.16791	1904	0.000181064										1904	5.70793	1904	-0.000772983										1904	5.99742	1904	-0.00120761										1904	6.1829	1904	-0.001335
	1906	6.16835	1906	0.000586724										1906	5.71009	1906	0.00136444										1906	5.99845	1906	-0.000194188										1906	6.18192	1906	-0.00227428
	1908	6.1691	1908	0.00130186										1908	5.71234	1908	0.00358992										1908	5.99257	1908	-0.00608946										1908	6.1786	1908	-0.00555477
	1910	6.16721	1910	-0.000623498										1910	5.70932	1910	0.000543487										1910	5.99122	1910	0.000251319										1910	6.17714	1910	-0.00178621
	1912	6.16504	1912	-0.00282929										1912	5.71027	1912	0.0014652										1912	5.9932	1912	-0.0054861										1912	6.18293	1912	-0.00114945
	1914	6.16855	1914	0.00064452										1914	5.70815	1914	-0.000684895										1914	5.99967	1914	0.000972496										1914	6.18344	1914	-0.000603703
	1916	6.16711	1916	-0.000832014										1916	5.70758	1916	-0.00128674										1916	5.99858	1916	-0.000127646										1916	6.18117	1916	-0.00283926
	1918	6.16589	1918	-0.00208885										1918	5.70466	1918	-0.00424029										1918	5.99911	1918	0.000393452										1918	6.18311	1918	-0.00086614
	1920	6.16618	1920	-0.00183592										1920	5.70773	1920	-0.00120547										1920	5.99851	1920	-0.000214234										1920	6.18463	1920	0.000685636
	1922	6.16967	1922	0.0016168										1922	5.71215	1922	0.00317778										1922	5.99977	1922	0.00103927										1922	6.18402	1922	0.00010605
	1924	6.16775	1924	-0.000340614										1924	5.71091	1924	0.00189953										1924	6.00132	1924	0.00258394										1924	6.18342	1924	-0.000464911
	1926	6.16467	1926	-0.00345812										1926	5.70627	1926	-0.00278014										1926	6.0007	1926	0.00195973										1926	6.18121	1926	-0.00264726
	1928	6.16998	1928	0.00181434										1928	5.70769	1928	-0.00140118										1928	5.99816	1928	-0.000583372										1928	6.18309	1928	-0.000741011
	1930	6.17354	1930	-0.000287456										1930	5.70999	1930	0.000856515										1930	5.99793	1930	-0.000815419										1930	6.18019	1930	-0.00361617
	1932	6.16968	1932	0.00143939										1932	5.71086	1932	0.00168302										1932	5.99615	1932	-0.00259645										1932	6.18461	1932	0.000827257
	1934	6.16651	1934	-0.00176791										1934	5.70967	1934	0.00044841										1934	5.99842	1934	-0.000326497										1934	6.18665	1934	0.00288926
	1936	6.16655	1936	-0.00176501										1936	5.7087	1936	-0.000567211										1936	5.99592	1936	-0.00282562										1936	6.18532	1936	0.00157985
	1938	6.16205	1938	-0.000173722										1938	5.71081	1938	0.00149625										1938	5.99831	1938	-0.000433853										1938	6.18329	1938	-0.000430997
	1940	6.16815	1940	-0.00023836										1940	5.71293	1940	0.00356888										1940	6.00207	1940	0.00332874										1940	6.18468	1940	0.000976739
	1942	6.16499	1942	-0.00343449										1942	5.71306	1942	0.00365078										1942	6.00149	1942	0.00275212										1942	6.1844	1942	0.000713054
	1944	6.16834	1944	-0.00012016										1944	5.71013	1944	0.000672069										1944	5.99536	1944	-0.00337379										1944	6.18716	1944	6.85443e-05
	1946	6.17309	1946	0.00459469										1946	5.70796	1946	-0.00154716										1946	5.99358	1946	-0.00514903										1946	6.18607	1946	0.00241145
	1948	6.17008	1948	0.00155012										1948	5.70648	1948	-0.00307679										1948	5.99771	1948	-0.00101368										1948	6.18236	1948	-0.00128646
	1950	6.16855	1950	-1.37945e-05										1950	5.70807	1950	-0.0015367										1950	6.00119	1950	0.00247221										1950	6.1791	1950	5.45223e-05
	1952	6.17014	1952	0.00154302										1952	5.71148	1952	0.00182321										1952	5.99842	1952	-0.000291436										1952	6.18235	1952	-0.00127642
	1954	6.16845	1954	-0.000179369										1954	5.7092	1954	-0.000506914										1954	5.998	1954	-0.000704687										1954	6.18335	1954	-0.000268447
	1956	6.16836	1956	-0.000300887										1956	5.70659	1956	-0.00316696										1956	5.99952	1956	0.000822382										1956	6.18595	1956	0.00233818
	1958	6.16837	1958	-0.000321462										1958	5.70937	1958	-0.000436804										1958	6.00265	1958	0.0039597										1958	6.18585	1958	0.00224349
	1960	6.1703	1960	0.00157898										1960	5.71149	1960	0.0016337										1960	6.00201	1960	0.00332717										1960	6.18355	1960	-5.25026e-05
	1962	6.1672	1962	-0.00154948										1962	5.70901	1962	-0.000895324										1962	5.99933	1962	0.000654734										1962	6.17883	1962	-7.95918e-06
	1964	6.16912	1964	0.000343239										1964	5.71044	1964	0.000486273										1964	5.99811	1964	-0.000557709										1964	6.17948	1964	-1.80849e-05
	1966	6.167	1966	-0.00180279										1966	5.71071	1966	0.000708631										1966	6.00152	1966	0.00285976										1966	6.17993	1966	-0.00366805
	1968	6.16815	1968	-0.000677495										1968	5.71514	1968	-4.28259e-05										1968	5.99774	1968	-0.000912956										1968	6.18545	1968	0.001851
	1970	6.17417	1970	6.17942e-05										1970	5.71059	1970	0.000496225										1970	5.9972	1970	-0.00144594										1970	6.18411	1970	0.00050888
	1972	6.16997	1972	0.00109743										1972	5.70976	1972	-0.000378235										1972	5.99628	1972	-0.00235931										1972	6.17987	1972	-0.00373437
	1974	6.16994	1974	0.00104722										1974	5.71132	1974	0.00113868										1974	5.99957	1974	0.000936863										1974	6.18021	1974	-0.00339872
	1976	6.1661	1976	-0.00281132										1976	5.71025	1976	2.71217e-05										1976	6.00103	1976	0.00240246										1976	6.18345	1976	-0.000164123
	1978	6.16883	1978	-9.81091e-05										1978	5.71178	1978	0.00151726										1978	5.99796	1978	-0.000662623										1978	6.18657	1978	0.00294945
	1980	6.17561	1980	5.46227e-05										1980	5.70755	1980	-0.00275073										1980	6.00103	1980	0.00241151										1980	6.18577	1980	0.00214204
	1982	6.17188	1982	0.00292392										1982	5.70903	1982	-0.00130668										1982	5.99873	1982	0.000114747										1982	6.18464	1982	0.00100369
	1984	6.1738	1984	0.00483292										1984	5.71032	1984	-5.04163e-05										1984	5.99385	1984	-0.00476302										1984	6.18539	1984	0.00174446
	1986	6.16989	1986	0.000914034										1986	5.70998	1986	-0.00042176										1986	5.99532	1986	-0.00329192										1986	6.18485	1986	0.00119437
	1988	6.16789	1988	-0.00109265										1988	5.71012	1988	-0.000310528										1988	5.99807	1988	-0.000542064										1988	6.18229	1988	-0.00137651
	1990	6.1664	1990	-0.00258704										1990	5.70738	1990	-0.00307653										1990	5.99849	1990	-0.000123572										1990	6.18382	1990	0.000141873
	1992	6.16635	1992	-0.00263903										1992	5.70861	1992	-0.00186958										1992	5.99804	1992	-0.000576572										1992	6.18212	1992	-0.00157044
	1994	6.16946	1994	0.000471466										1994	5.71017	1994	-0.000329486										1994	6.00281	1994	0.00418881										1994	6.18042	1994	-0.00328339
	1996	6.16578	1996	-0.00320545										1996	5.70893	1996	-0.00158605										1996	5.99665	1996	-0.00197756										1996	6.18566	1996	0.00194308
	1998	6.16677	1998	-0.00220968										1998	5.71284	1998	0.00231094										1998	5.99798	1998	-0.000655806										1998	6.18458	1998	0.000849035
	2000	6.1707	2000	0.00172888										2000	5.70748	2000	-0.00305833										2000	5.99619	2000	-0.00245607										2000	6.18284	2000	-0.000905471
	2002	6.16887	2002	-8.96787e-05										2002	5.70936	2002	-0.00118364										2002	6.00081	2002	0.0021515										2002	6.18235	2002	-0.00141037
	2004	6.17144	2004	0.00249476										2004	5.71396	2004	0.00341522										2004	5.99922	2004	0.000546781										2004	6.18278	2004	-0.000995603
	2006	6.17056	2006	0.00163229										2006	5.71239	2006	0.00184847										2006	5.99857	2006	-0.000120384										2006	6.18328	2006	-0.000511096
	2008	6.16656	2008	-0.00234698										2008	5.70753	2008	-0.00300368										2008	5.99988	2008	0.00116986										2008	6.18456	2008	0.000753217
	2010	6.16493	2010	-0.00395294										2010	5.71173	2010	0.00120899										2010	5.99819	2010	-0.000542637										2010	6.18138	2010	-0.00244259
	2012	6.16588	2012	-0.00297549										2012	5.70727	2012	-0.00323329										2012	5.99884	2012	8.19731e-05										2012	6.18511	2012	0.00127155
	2014	6.17054	2014	0.00171549										2014	5.71082	2014	0.00033971										2014	5.99985	2014	0.00106353										2014	6.18449	2014	0.000635718
	2016	6.1706	2016	0.0018101										2016	5.71603	2016	4.62306e-05										2016	5.99934	2016	0.000521887										2016	6.18566	2016	0.00178999
	2018	6.16943	2018	0.000678457										2018	5.71744	2018	4.71039e-05										2018	6.00247	2018	0.00361687										2018	6.1818	2018	-0.00208555
	2020	6.16971	2020	0.00100067										2020	5.71075	2020	0.000372744										2020	6.00157	2020	0.00267832										2020	6.18597	2020	0.00206916
	2022	6.17041	2022	0.00174686										2022	5.7113	2022	0.000969232										2022	5.99795	2022	-0.000983931										2022	6.18528	2022	0.00136423
	2024	6.16695	2024	-0.00166287										2024	5.7083	2024	-0.0019778										2024	5.99913	2024	0.000149947										2024	6.18265	2024	-0.00128027
	2026	6.16895	2026	0.000391614										2026	5.70864	2026	-0.0015781										2026	5.99799	2026	-0.00104022										2026	6.18362	2026	-0.000324254
	2028	6.17237	2028	0.00387041										2028	5.70885	2028	-0.00130141										2028	5.99644	2028	-0.0026446										2028	6.18524	2028	0.00128237
	2030	6.16756	2030	-0.000876343										2030	5.71013	2030	5.25187e-05										2030	5.99704	2030	-0.00210338										2030	6.18505	2030	0.0010797
	2032	6.17101	2032	0.00264146										2032	5.70776	2032	-0.00223604										2032	5.99907	2032	-0.000136744										2032	6.18456	2032	0.000577823
	2034	6.16993	2034	0.00163395										2034	5.70717	2034	-0.00273684										2034	5.99521	2034	-0.00406487										2034	6.18561	2034	0.00161683
	2036	6.16437	2036	-0.00384876										2036	5.7087	2036	-0.00110959										2036	6.00097	2036	0.00162206										2036	6.18414	2036	0.000136829
	2038	6.16792	2038	-0.000216537										2038	5.71051	2038	0.000805972										2038	6.0004	2038	0.000973848										2038	6.18185	2038	-0.00216209
	2040	6.16663	2040	-0.00141926										2040	5.70927	2040	-0.00031988										2040	6.00023	2040	0.000720303										2040	6.18384	2040	-0.000179821
	2042	6.17013	2042	0.0021965										2042	5.71213	2042	0.00266314										2042	6.0002	2042	0.000601232										2042	6.18309	2042	-0.000936263
	2044	6.1695	2044	0.00153619										2044	5.70888	2044	-0.000497566										2044	5.99863	2044	-0.000649813										2044	6.18316	2044	-0.00073361
	2046	6.15701	2046	-0.0109842										2046	5.70753	2046	-0.00196878										2046	5.99821	2046	-0.00100469										2046	6.18348	2046	-0.000457822
	2048	6.13121	2048	-0.0368147										2048	5.70536	2048	-0.00426012										2048	5.99552	2048	-0.0036314										2048	6.17463	2048	-0.00935089
	2050	6.10343	2050	-0.0646251										2050	5.70587	2050	-0.00387135										2050	5.98752	2050	-0.0115701										2050	6.15225	2050	-0.0317728
	2052	6.08946	2052	-0.0786255										2052	5.70886	2052	-0.00100231										2052	5.97519	2052	-0.0238408										2052	6.12325	2052	-0.0608133
	2054	6.10564	2054	-0.0624758										2054	5.71355	2054	0.00356722										2054	5.96633	2054	-0.0326436										2054	6.11751	2054	-0.0665925
	2056	6.13706	2056	-0.031086										2056	5.71283	2056	0.00272742										2056	5.97689	2056	-0.0220287										2056	6.1318	2056	-0.0523403
	2058	6.1561	2058	-0.0120759										2058	5.71093	2058	0.000708457										2058	5.9961	2058	-0.00276616										2058	6.14245	2058	-0.0417266
	2060	6.15733	2060	-0.0108757										2060	5.70664	2060	-0.00369948										2060	6.00143	2060	0.00261402										2060	6.14822	2060	-0.0359914
	2062	6.16144	2062	-0.0067952										2062	5.69988	2062	-0.0105762										2062	5.99788	2062	-0.000888273										2062	6.1502	2062	-0.0340446
	2064	6.16454	2064	-0.0037244										2064	5.69985	2064	-0.0107216										2064	5.99245	2064	-0.00627311										2064	6.15431	2064	-0.0299662
	2066	6.16891	2066	0.000616739										2066	5.7007	2066	-0.00998553										2066	5.98701	2066	-0.0116706										2066	6.15747	2066	-0.0268361
	2068	6.1665	2068	-0.00182176										2068	5.70362	2068	-0.00717777										2068	5.9878	2068	-0.0108407										2068	6.15998	2068	-0.0243542
	2070	6.1598	2070	-0.00854985										2070	5.70838	2070	-0.0025282										2070	5.98153	2070	-0.0113204										2070	6.16539	2070	-0.0189706
	2072	6.15636	2072	-0.0120175										2072	5.71097	2072	-4.66914e-05										2072	5.98726	2072	-0.011309										2072	6.1651	2072	-0.0192852
	2074	6.15778	2074	-0.0106247										2074	5.71005	2074	-0.0010731										2074	5.9842	2074	-0.0143374										2074	6.16927	2074	-0.0151379
	2076	6.16124	2076	-0.00719141										2076	5.71086	2076	-0.000367309										2076	5.98737	2076	-0.0111386										2076	6.16563	2076	-0.0187988
	2078	6.16308	2078	-0.0053776										2078	5.71333	2078	0.00200081										2078	5.99547	2078	-0.00301266										2078	6.16549	2078	-0.0189578
	2080	6.16245	2080	-0.00603324										2080	5.7137	2080	0.00227138										2080	5.99622	2080	-0.0022396										2080	6.16648	2080	-0.0179849
	2082	6.16046	2082	-0.00804831										2082	5.71391	2082	0.0023845										2082	5.99418	2082	-0.00425943										2082	6.16672	2082	-0.01776
	2084	6.16178	2084	-0.00675278										2084	5.71557	2084	0.00395029										2084	5.99631	2084	-0.00211217										2084	6.16588	2084	-0.0186132
	2086	6.15998	2086	-0.00857665										2086	5.7129	2086	0.00118883										2086	5.99413	2086	-0.00427783										2086	6.16982	2086	-0.0146844
	2088	6.15976	2088	-0.00881988										2088	5.71368	2088	0.00188023										2088	5.99725	2088	-0.0011464										2088	6.17315	2088	-0.0113637
	2090	6.15999	2090	-0.00861245										2090	5.71185	2090	-3.54287e-05										2090	5.9985	2090	0.000112131										2090	6.17386	2090	-0.010661
	2092	6.16117	2092	-0.00745436										2092	5.71153	2092	-0.000438064										2092	5.99829	2092	-9.22367e-05										2092	6.17382	2092	-0.0107063
	2094	6.16658	2094	-0.00206558										2094	5.71312	2094	0.0010724										2094	5.99929	2094	0.000910518										2094	6.17503	2094	-0.00949958
	2096	6.16881	2096	0.000143892										2096	5.71444	2096	0.00231604										2096	5.99534	2096	-0.00303958										2096	6.17679	2096	-0.00774093
	2098	6.1668	2098	-0.00188592										2098	5.71075	2098	-0.00144709										2098	5.99294	2098	9.23354e-05										2098	6.17494	2098	-0.00959032
	2100	6.16821	2100	-0.000495013										2100	5.71526	2100	0.00299308										2100	5.99158	2100	0.000327248										2100	6.17862	2100	-0.00590775
	2102	6.16847	2102	-0.000253373										2102	5.71065	2102	-0.0016834										2102	5.99461	2102	-0.00378669										2102	6.17715	2102	-0.00737325
	2104	6.16686	2104	-0.00188099										2104	5.71183	2104	-0.000566483										2104	6.00285	2104	0.00444214										2104	6.17853	2104	-0.00598682
	2106	6.16552	2106	-0.00323787										2106	5.7082	2106	-0.00425613										2106	6.00226	2106	0.00383832										2106	6.18107	2106	-0.0034385
	2108	6.16775	2108	-0.00102399										2108	5.70855	2108	-0.0039623										2108	5.99595	2108	-0.0024881										2108	6.18402	2108	-0.000478306
	2110	6.16515	2110	-0.00363936										2110	5.71522	2110	0.00265504										2110	5.99322	2110	0.000762741										2110	6.17965	2110	-0.00483627
	2112	6.16804	2112	-0.000763966										2112	5.70971	2112	-0.00290409										2112	5.99772	2112	-0.000758466										2112	6.18004	2112	-0.00443241
	2114	6.17106	2114	0.00224218										2114	5.71441	2114	0.00175032										2114	5.99823	2114	-0.000272271										2114	6.18213	2114	-0.00232678
	2116	6.16614	2116	-0.00269091										2116	5.71175	2116	-0.000951698										2116	6.00062	2116	0.00209161										2116	6.18359	2116	-0.000849415
	2118	6.16707	2118	-0.00177326										2118	5.71331	2118	0.000569852										2118	5.99816	2118	-0.000396725										2118	6.18358	2118	-0.00084035
	2120	6.16783	2120	-0.00102484										2120	5.7154	2120	0.00262497										2120	5.99846	2120	-0.000127197										2120	6.18368	2120	-0.000719635
	2122	6.17305	2122	0.00418431										2122	5.71932	2122	0.000176074										2122	5.99974	2122	0.0011203										2122	6.18252	2122	-0.00185732
	2124	6.17012	2124	0.00124421										2124	5.71751	2124	0.00467592										2124	6.00552	2124	0.000362386										2124	6.18472	2124	0.000366548
	2126	6.168	2126	-0.000885166										2126	5.71156	2126	-0.00129829										2126	5.99673	2126	-0.00196041										2126	6.18314	2126	-0.00118809
	2128	6.1695	2128	0.000606181										2128	5.71276	2128	-0.000118975										2128	5.99632	2128	-0.00240838										2128	6.18358	2128	-0.0007213
	2130	6.16567	2130	-0.00323176										2130	5.71258	2130	-0.000316165										2130	6.00092	2130	0.00215205										2130	6.18322	2130	-0.00105314
	2132	6.16753	2132	-0.001379										2132	5.71116	2132	-0.00174989										2132	5.9985	2132	-0.000308978										2132	6.18461	2132	0.000366333
	2134	6.16927	2134	0.000354434										2134	5.71347	2134	0.000549807										2134	6.0027	2134	0.00384866										2134	6.18191	2134	-0.00230296
	2136	6.1727	2136	0.00377854										2136	5.71443	2136	0.00150289										2136	6.0009	2136	0.0020051										2136	6.18378	2136	-0.000401094
	2138	6.17097	2138	0.0020433										2138	5.71375	2138	0.000819293										2138	5.99716	2138	-0.00177952										2138	6.18544	2138	0.00129186
	2140	6.1697	2140	0.000768689										2140	5.71369	2140	0.000758976										2140	5.99652	2140	-0.00246504										2140	6.18394	2140	-0.000174179
	2142	6.16625	2142	-0.00268531										2142	5.71141	2142	-0.00151813										2142	5.99664	2142	-0.00239131										2142	6.18368	2142	-0.000399294
	2144	6.16857	2144	-0.000368714										2144	5.70851	2144	-0.00441209										2144	5.99715	2144	-0.00192817										2144	6.1819	2144	-0.00214357
	2146	6.16568	2146	-0.00326155										2146	5.71219	2146	-0.00072297										2146	5.99613	2146	-0.00299547										2146	6.18041	2146	-0.00359711
	2148	6.16528	2148	-0.00366385										2148	5.71386	2148	0.00095914										2148	5.99363	2148	-0.000438066										2148	6.18522	2148	0.00125002
	2150	6.16794	2150	-0.00100562										2150	5.71401	2150	0.00112416										2150	6.00094	2150	0.00171936										2150	6.18405	2150	0.000117694
	2152	6.17069	2152	0.00174309										2152	5.71399	2152	0.001122										2152	5.99876	2152	-0.000508165										2152	6.18193	2152	-0.00196417
	2154	6.17204	2154	0.00309226										2154	5.71165	2154	-0.00119743										2154	6.00124	2154	0.0019246										2154	6.18477	2154	0.000914316
	2156	6.17157	2156	0.00262187										2156	5.71198	2156	-0.000844245										2156	6.00308	2156	0.00371785										2156	6.18374	2156	-7.69511e-05
	2158	6.17261	2158	0.00366188										2158	5.7112	2158	-0.00159854										2158	6.00167	2158	0.00226179										2158	6.1829	2158	-0.000878083
	2160	6.16763	2160	-0.00131775										2160	5.71292	2160	0.000149565										2160	6.00158	2160	0.00212661										2160	6.18418	2160	0.000440806
	2162	6.16615	2162	-0.00279705										2162	5.7148	2162	0.00205996										2162	5.99939	2162	-0.000107462										2162	6.18599	2162	0.0022896
	2164	6.1663	2164	-0.00264605										2164	5.71233	2164	-0.000377495										2164	5.99402	2164	-0.000477591										2164	6.18248	2164	-0.00118182
	2166	6.17039	2166	0.00144521										2166	5.71106	2166	-0.00161292										2166	5.99548	2166	-0.00410144										2166	6.18466	2166	0.00103641
	2168	6.16977	2168	0.000826686										2168	5.7117	2168	-0.000936446										2168	6.00035	2168	0.000729107										2168	6.1849	2168	0.00131418
	2170	6.16766	2170	-0.00128166										2170	5.71139	2170	-0.00120822										2170	5.99937	2170	-0.000288346										2170	6.18683	2170	0.00328135
	2172	6.17074	2172	0.00180013										2172	5.70678	2172	-4.14685e-06										2172	5.99625	2172	-0.00344356										2172	6.18526	2172	0.00174778
	2174	6.16997	2174	0.00103201										2174	5.71202	2174	-0.000497123										2174	6.00161	2174	0.00188371										2174	6.1849	2174	0.00142334
	2176	6.16858	2176	-0.000356064										2176	5.71733	2176	0.00485544										2176	5.99947	2176	-0.000286284										2176	6.18317	2176	-0.00027211
	2178	6.16936	2178	0.000425865										2178	5.71479	2178	0.00235914										2178	6.00212	2178	0.00233671										2178	6.18132	2178	-0.00208872
	2180	6.16657	2180	-0.00236225										2180	5.71425	2180	0.00186379										2180	5.99645	2180	-0.00335704										2180	6.18095	2180	-0.00242663
	2182	6.16636	2182	-0.00257047										2182	5.71778	2182	0.00543922										2182	5.99895	2182	-0.000877268										2182	6.18015	2182	-0.003196
	2184	6.16463	2184	7.86912e-06										2184	5.71535	2184	0.00305524										2184	6.00203	2184	0.0021863										2184	6.18295	2184	-0.000366986
	2186	6.17036	2186	0.0014326										2186	5.71262	2186	0.000371681										2186	5.99945	2186	-0.000406066										2186	6.18469	2186	0.00140026
	2188	6.17048	2188	0.00155378										2188	5.70984	2188	-0.00236167										2188	5.99604	2188	-0.00382407										2188	6.1871	2188	0.00383558
	2190	6.17017	2190	0.00124465										2190	5.71102	2190	-0.00113499										2190	5.99597	2190	-0.00389743										2190	6.18672	2190	0.00347879
	2192	6.16765	2192	-0.00127484										2192	5.71329	2192	0.00118149										2192	5.99993	2192	6.41603e-05										2192	6.18359	2192	0.000369747
	2194	6.17087	2194	0.00194524										2194	5.7092	2194	-0.00286243										2194	6.00065	2194	0.000790994										2194	6.17927	2194	-0.00393174
	2196	6.16833	2196	-0.000595165										2196	5.71199	2196	-2.69549e-05										2196	6.00462	2196	0.00477338										2196	6.18376	2196	0.000574165
	2198	6.17084	2198	0.00191388										2198	5.71105	2198	-0.000922321										2198	5.99791	2198	-0.00191837										2198	6.18089	2198	-0.00228272
	2200	6.16922	2200	0.000292324										2200	5.71234	2200	0.000411248										2200	5.99713	2200	-0.00267393										2200	6.18343	2200	0.000267414
	2202	6.16682	2202	-0.00210991										2202	5.7096	2202	-0.00228648										2202	6.00387	2202	0.00409702										2202	6.18545	2202	0.00229439
	2204	6.16858	2204	-0.00035288										2204	5.71151	2204	-0.00033575										2204	5.99921	2204	-0.000525186										2204	6.18489	2204	0.00173802
	2206	6.16925	2206	0.000313342										2206	5.71207	2206	0.000263199										2206	5.99567	2206	-0.00402022										2206	6.17952	2206	-0.00363189
	2208	6.16972	2208	0.00077869										2208	5.71599	2208	0.00422011										2208	6.00172	2208	0.00208226										2208	6.18003	2208	-0.00312554
	2210	6.16892	2210	-2.69075e-05										2210	5.71352	2210	0.00178474										2210	6.00269	2210	0.00311261										2210	6.18289	2210	-0.000273121
	2212	6.16687	2212	-0.00208352										2212	5.71081	2212	-0.00089319										2212	6.00154	2212	0.00203118										2212	6.18538	2212	0.00220516
	2214	6.16713	2214	-0.00183122										2214	5.71232	2214	0.00064606										2214	6.00097	2214	0.00153832										2214	6.18926	2214	-0.000365763
	2216	6.16574	2216	-0.00323009										2216	5.71223	2216	0.000582215										2216	6.00159	2216	0.0022444										2216	6.18462	2216	0.00140847
	2218	6.16759	2218	-0.0013902										2218	5.70716	2218	-0.004465										2218	5.99883	2218	-0.000420203										2218	6.18465	2218	0.00141308
	2220	6.1709	2220	0.00190837										2220	5.71073	2220	-0.000875884										2220	5.99664	2220	-0.00250512										2220	6.18352	2220	0.000252712
	2222	6.17403	2222	-8.81676e-06										2222	5.71229	2222	0.000699285										2222	5.99563	2222	-0.00339997										2222	6.18266	2222	-0.000642862
	2224	6.17072	2224	0.00170125										2224	5.71298	2224	0.00140021										2224	6.00051	2224	0.00160563										2224	6.18088	2224	-0.00246386
	2226	6.16951	2226	0.000475395										2226	5.714	2226	0.00242658										2226	6.00082	2226	0.00205208										2226	6.18246	2226	-0.000930515
	2228	6.17004	2228	0.000987894										2228	5.70979	2228	-0.00178191										2228	5.99861	2228	-1.02246e-05										2228	6.18071	2228	-0.00273305
	2230	6.17173	2230	0.00265867										2230	5.70771	2230	-0.00386557										2230	5.99904	2230	0.000579122										2230	6.18272	2230	-0.000781703
	2232	6.16901	2232	-8.23781e-05										2232	5.71121	2232	-0.000374729										2232	6.00018	2232	0.00189053										2232	6.18523	2232	0.00166329
	2234	6.17078	2234	0.00166468										2234	5.70727	2234	-0.0043297										2234	5.99894	2234	0.000834411										2234	6.18593	2234	0.00229169
	2236	6.16989	2236	0.000749742										2236	5.7127	2236	0.00107917										2236	5.99645	2236	-0.00145881										2236	6.1859	2236	0.00218326
	2238	6.16969	2238	0.000522724										2238	5.71077	2238	-0.000878435										2238	5.99785	2238	0.000151291										2238	6.18665	2238	0.00284774
	2240	6.16524	2240	-0.00395647										2240	5.71367	2240	0.00198713										2240	5.9961	2240	-0.00137485										2240	6.1831	2240	-0.000795112
	2242	6.16334	2242	1.96794e-05										2242	5.71543	2242	0.00370551										2242	5.99508	2242	-0.0021568										2242	6.18208	2242	-0.00191555
	2244	6.16567	2244	-0.00228313										2244	5.7149	2244	0.00313525										2244	5.99708	2244	-0.000385168										2244	6.18239	2244	-0.00240569
	2246	6.16559	2246	-0.00232642										2246	5.71362	2246	0.00192764										2246	6.00447	2246	0.00697222										2246	6.18305	2246	-0.00172608
	2248	6.14717	2248	-0.0207116										2248	5.70942	2248	-0.00220463										2248	6.00471	2248	0.00717889										2248	6.18141	2248	-0.0033462
	2250	6.11964	2250	-0.0482087										2250	5.70653	2250	-0.00503167										2250	6.0017	2250	0.00413488										2250	6.17136	2250	-0.0133761
	2252	6.10423	2252	-0.0635878										2252	5.71423	2252	0.00272639										2252	5.9863	2252	-0.0112997										2252	6.14791	2252	-0.0368057
	2254	6.11145	2254	-0.0563389										2254	5.71454	2254	0.00308946										2254	5.97391	2254	-0.0237249										2254	6.13661	2254	-0.0480853
	2256	6.13683	2256	-0.0309321										2256	5.71526	2256	0.00385744										2256	5.98536	2256	-0.0123106										2256	6.14711	2256	-0.0375646
	2258	6.15714	2258	-0.0105975										2258	5.71794	2258	0.00658026										2258	5.99729	2258	-0.000416789										2258	6.15663	2258	-0.0280238
	2260	6.16352	2260	-0.00419507										2260	5.71118	2260	-0.000142177										2260	6.00474	2260	0.00699662										2260	6.15726	2260	-0.027373
	2262	6.16823	2262	0.000535148										2262	5.70491	2262	-0.00637992										2262	6.00318	2262	0.00539966										2262	6.16394	2262	-0.0206721
	2264	6.16664	2264	-0.00103689										2264	5.7023	2264	-0.00896304										2264	6.00242	2264	0.00460237										2264	6.16304	2264	-0.0215511
	2266	6.1675	2266	-0.00016121										2266	5.70519	2266	-0.00605158										2266	5.99623	2266	-0.00162521										2266	6.16603	2266	-0.0185402
	2268	6.16431	2268	-0.00333784										2268	5.70798	2268	-0.00324559										2268	5.9949	2268	-0.00299303										2268	6.16563	2268	-0.0189192
	2270	6.1627	2270	-0.0049368										2270	5.7128	2270	0.00158491										2270	5.98986	2270	-0.00807105										2270	6.16925	2270	-0.0152783
	2272	6.15955	2272	-0.00123618										2272	5.71525	2272	0.0040399										2272	5.98862	2272	-0.00934924										2272	6.17152	2272	-0.0129875
	2274	6.163	2274	-0.00462178										2274	5.71486	2274	0.00364936										2274	5.99151	2274	-0.00649755										2274	6.16936	2274	-0.0151268
	2276	6.16631	2276	-0.00130782										2276	5.71346	2276	0.00224328										2276	5.99616	2276	-0.00188595										2276	6.17062	2276	-0.0138461
	2278	6.16599	2278	-0.00162623										2278	5.71372	2278	0.00249167										2278	5.99658	2278	-0.0015044										2278	6.16844	2278	-0.0160056
	2280	6.1627	2280	-0.00491703										2280	5.71239	2280	0.00114454										2280	5.99856	2280	0.000437139										2280	6.16859	2280	-0.0158353
	2282	6.16241	2282	-0.0052102										2282	5.71275	2282	0.00148192										2282	5.99566	2282	-0.00250131										2282	6.16771	2282	-0.0166951
	2284	6.16102	2284	-0.00660574										2284	5.71572	2284	0.00442382										2284	5.99654	2284	-0.0016597										2284	6.16953	2284	-0.0148551
	2286	6.15959	2286	-0.00247205										2286	5.71699	2286	0.00566031										2286	5.99697	2286	-0.00126802										2286	6.17334	2286	-0.0110253
	2288	6.15814	2288	-0.00245617										2288	5.71607	2288	0.00470141										2288	5.99769	2288	-0.000586225										2288	6.17794	2288	-0.00640577
	2290	6.16527	2290	-0.00238646										2290	5.71175	2290	0.000337187										2290	6.00277	2290	-0.00062356										2290	6.17696	2290	-0.00736646
	2292	6.16585	2292	-0.00182134										2292	5.70837	2292	0.00260237										2292	5.99858	2292	0.000227811										2292	6.17369	2292	-0.0106174
	2294	6.16687	2294	-0.000818493										2294	5.71092	2294	-0.000596946										2294	5.99913	2294	0.000740106										2294	6.17561	2294	-0.00867861
	2296	6.16808	2296	0.000372102										2296	5.71303	2296	0.0014533										2296	5.99653	2296	-0.00189738										2296	6.17562	2296	-0.00865011
	2298	6.1707	2298	0.00297048										2298	5.7113	2298	-0.000341459										2298	5.99957	2298	0.00110537										2298	6.17948	2298	-0.00477191
	2300	6.16962	2300	0.00186669										2300	5.71346	2300	0.00174888										2300	5.999	2300	0.000498391										2300	6.17941	2300	-0.00482402
	2302	6.16919	2302	0.00141076										2302	5.71469	2302	0.00290442										2302	5.99954	2302	0.00100169										2302	6.17874	2302	-0.00547645
	2304	6.16765	2304	-0.000157263										2304	5.71739	2304	0.00552529										2304	5.99824	2304	-0.000334698										2304	6.18131	2304	-0.00288922
	2306	6.1696	2306	0.00176268										2306	5.71652	2306	0.00457162										2306	5.99525	2306	-0.00336077										2306	6.18126	2306	-0.00292233
	2308	6.16637	2308	-0.00149936										2308	5.71389	2308	0.00185353										2308	5.99473	2308	0.000373595										2308	6.18269	2308	-0.00147579
	2310	6.16774	2310	-0.000163336										2310	5.71229	2310	0.000161182										2310	6.0005	2310	0.00181814										2310	6.18083	2310	-0.00331961
	2312	6.1702	2312	0.00226083										2312	5.71283	2312	0.000604724										2312	5.99898	2312	0.000263139										2312	6.18014	2312	-0.00399379
	2314	6.17052	2314	0.00254319										2314	5.71472	2314	0.00239432										2314	5.99856	2314	-0.000191472										2314	6.18218	2314	-0.00193836
	2316	6.17235	2316	0.00433382										2316	5.71514	2316	0.00271015										2316	5.9954	2316	-0.00338568										2316	6.18175	2316	-0.0023533
	2318	6.17067	2318	0.0026128										2318	5.71769	2318	0.00515238										2318	5.9979	2318	-0.000919489										2318	6.18197	2318	-0.00211863
	2320	6.16886	2320	0.000760199										2320	5.71001	2320	-0.00263879										2320	5.99883	2320	-2.28728e-05										2320	6.18363	2320	-0.000444347
	2322	6.16819	2322	4.60994e-05										2322	5.71226	2322	-0.000503162										2322	6.00098	2322	0.00209417										2322	6.18129	2322	-0.00277046
	2324	6.17028	2324	0.00209059										2324	5.71297	2324	8.94711e-05										2324	6.00089	2324	0.00197165										2324	6.18375	2324	-0.000296964
	2326	6.16737	2326	-0.000866246										2326	5.71165	2326	-0.00135067										2326	5.99652	2326	-0.00243043										2326	6.18528	2326	0.00124613
	2328	6.16352	2328	0.000889825										2328	5.70988	2328	-0.00324337										2328	6.00004	2328	0.00105794										2328	6.18344	2328	-0.00058117
	2330	6.1679	2330	-0.000433504										2330	5.71615	2330	0.00290161										2330	6.00292	2330	0.00390676										2330	6.1819	2330	-0.00210887
	2332	6.16766	2332	-0.000723728										2332	5.71425	2332	0.000874523										2332	6.00178	2332	0.00273604										2332	6.18285	2332	-0.00114697
	2334	6.17134	2334	0.00290512										2334	5.71628	2334	0.00277561										2334	6.00276	2334	0.00368577										2334	6.18323	2334	-0.000755465
	2336	6.17257	2336	0.00408316										2336	5.71589	2336	0.00225514										2336	5.99906	2336	-4.40515e-05										2336	6.18122	2336	-0.00275435
	2338	6.16976	2338	0.00122049										2338	5.71723	2338	0.00346337										2338	5.99988	2338	0.000746585										2338	6.18143	2338	-0.00253364
	2340	6.16674	2340	-0.00185276										2340	5.71354	2340	-0.00035941										2340	5.99561	2340	-0.00355233										2340	6.1841	2340	0.000146695
	2342	6.17363	2342	0.00498352										2342	5.71036	2342	-0.00367292										2342	5.99494	2342	-0.00425079										2342	6.18502	2342	0.00107664
	2344	6.17377	2344	0.00506946										2344	5.71502	2344	0.000853151										2344	5.99692	2344	-0.00229882										2344	6.18303	2344	-0.000903787
	2346	6.17089	2346	0.0021352										2346	5.71355	2346	-0.000750906										2346	5.99939	2346	0.000143598										2346	6.18169	2346	-0.00223459
	2348	6.17054	2348	0.00173085										2348	5.70946	2348	7.69795e-05										2348	5.99881	2348	-0.00046356										2348	6.18317	2348	-0.000745752
	2350	6.16684	2350	-0.00202343										2350	5.71382	2350	-0.000748124										2350	5.99965	2350	0.000349702										2350	6.1895	2350	-0.000287922
	2352	6.16832	2352	-0.000597508										2352	5.71703	2352	0.00232937										2352	5.99985	2352	0.000523374										2352	6.18738	2352	0.00348086
	2354	6.1642	2354	0.00114604										2354	5.71874	2354	0.00390805										2354	5.99716	2354	-0.00219255										2354	6.18315	2354	-0.000741351
	2356	6.16937	2356	0.000345517										2356	5.71997	2356	-6.96982e-06										2356	5.99826	2356	-0.0011181										2356	6.18319	2356	-0.000693886
	2358	6.16513	2358	-0.00394707										2358	5.71715	2358	0.00206038										2358	6.00169	2358	0.00228673										2358	6.18356	2358	-0.000316739
	2360	6.16594	2360	-0.00318886										2360	5.7154	2360	0.000184751										2360	6.00132	2360	0.00189193										2360	6.18603	2360	0.0021601
	2362	6.1718	2362	0.00262032										2362	5.71558	2362	0.000241763										2362	5.99597	2362	-0.00348254										2362	6.18119	2362	-0.00267335
	2364	6.17282	2364	0.00359063										2364	5.71339	2364	-0.0020682										2364	6.003	2364	0.00352331										2364	6.18298	2364	-0.000877075
	2366	6.17284	2366	0.00356223										2366	5.71464	2366	-0.000934746										2366	6.003	2366	0.00349948										2366	6.18589	2366	0.00203893
	2368	6.17426	2368	0.00493531										2368	5.71455	2368	-0.00113747										2368	6.00154	2368	0.00201592										2368	6.18427	2368	0.000424689
	2370	6.17145	2370	0.00208004										2370	5.71264	2370	-0.00315596										2370	5.99912	2370	-0.000427363										2370	6.18346	2370	-0.000379788
	2372	6.1693	2372	-0.000113405										2372	5.71314	2372	-0.0027598										2372	5.99585	2372	-0.00372041										2372	6.18328	2372	-0.000554481
	2374	6.16899	2374	-0.000464836										2374	5.71414	2374	-0.00185856										2374	5.99908	2374	-0.00051323										2374	6.18325	2374	-0.000579373
	2376	6.16422	2376	-0.00527406										2376	5.71635	2376	0.000258208										2376	5.99745	2376	-0.00216586										2376	6.18577	2376	0.00194555
	2378	6.16525	2378	-0.0042809										2378	5.71731	2378	0.00113094										2378	5.99561	2378	-0.00402832										2378	6.18451	2378	0.000690317
	2380	6.16371	2380	-6.36901e-05										2380	5.71716	2380	0.0009001										2380	5.99879	2380	-0.000870642										2380	6.18395	2380	0.00013494
	2382	6.16928	2382	-0.000316596										2382	5.71436	2382	-0.00197385										2382	5.99994	2382	0.00025715										2382	6.18265	2382	-0.00116056
	2384	6.17263	2384	0.00300495										2384	5.71412	2384	-0.00228044										2384	6.00154	2384	0.00183502										2384	6.18435	2384	0.000543843
	2386	6.1692	2386	-0.000450306										2386	5.71701	2386	0.000550817										2386	5.99775	2386	-0.00197705										2386	6.18602	2386	0.00221817
	2388	6.17116	2388	0.00148786										2388	5.71792	2388	0.00141041										2388	5.99543	2388	3.88407e-05										2388	6.18271	2388	-0.00108756
	2390	6.16905	2390	-0.000640349										2390	5.71532	2390	-0.00123115										2390	6.00052	2390	0.000748831										2390	6.18291	2390	-0.000883321
	2392	6.16875	2392	-0.000954702										2392	5.71609	2392	-0.000493373										2392	6.00162	2392	0.00182671										2392	6.18086	2392	-0.00292909
	2394	6.1693	2394	-0.000414978										2394	5.71855	2394	0.00194427										2394	6.0009	2394	0.00108451										2394	6.18232	2394	-0.00146483
	2396	6.16937	2396	-0.00035095										2396	5.71697	2396	0.000352313										2396	6.00266	2396	0.00282219										2396	6.18239	2396	-0.00139053
	2398	6.17104	2398	0.00131762										2398	5.71526	2398	-0.00135872										2398	6.0041	2398	0.0042397										2398	6.18438	2398	0.000603846
	2400	6.16735	2400	-0.00236905										2400	5.718	2400	0.00139172										2400	5.99999	2400	0.000107021										2400	6.18693	2400	0.00315832
	2402	6.16561	2402	-0.00410069										2402	5.71872	2402	0.00213419										2402	6.00191	2402	0.0020041										2402	6.18755	2402	0.00378293
	2404	6.16665	2404	-0.00304709										2404	5.71888	2404	0.00232925										2404	5.99971	2404	-0.000219114										2404	6.18265	2404	-0.0011123
	2406	6.16808	2406	-0.00159797										2406	5.71636	2406	-0.000142528										2406	6.00591	2406	0.000249197										2406	6.18399	2406	0.000232658
	2408	6.1665	2408	-0.00315311										2408	5.71521	2408	-0.00123057										2408	6.00076	2408	0.000783443										2408	6.18677	2408	0.00301784
	2410	6.16963	2410	7.77538e-06										2410	5.71277	2410	-0.00359428										2410	5.99826	2410	-0.00174088										2410	6.18549	2410	0.00174327
	2412	6.17099	2412	0.00140493										2412	5.71134	2412	4.67488e-05										2412	5.99579	2412	0.000267841										2412	6.1813	2412	-0.002441
	2414	6.17206	2414	0.00251862										2414	5.7136	2414	-0.0025663										2414	6.00076	2414	0.000709026										2414	6.18498	2414	0.00124504
	2416	6.17189	2416	0.00239911										2416	5.7163	2416	0.000256609										2416	5.99891	2416	-0.00116684										2416	6.18316	2416	-0.000568567
	2418	6.16991	2418	0.000476681										2418	5.7177	2418	0.00179629										2418	5.99919	2418	-0.000913319										2418	6.18264	2418	-0.00108178
	2420	6.16813	2420	-0.0012384										2420	5.71426	2420	-0.00148662										2420	5.99631	2420	-0.00382046										2420	6.18006	2420	-0.00365457
	2422	6.17064	2422	0.00134415										2422	5.71776	2422	0.00218853										2422	6.00106	2422	0.000901671										2422	6.18258	2422	-0.00112689
	2424	6.17177	2424	0.00255462										2424	5.71895	2424	0.00357237										2424	6.00011	2424	-7.69671e-05										2424	6.1842	2424	0.000501285
	2426	6.16981	2426	0.000683282										2426	5.71816	2426	0.00299558										2426	5.99974	2426	-0.000476435										2426	6.18533	2426	0.00164
	2428	6.16883	2428	-0.000199558										2428	5.7178	2428	0.00286883										2428	6.00094	2428	0.00069321										2428	6.18342	2428	-0.000260706
	2430	6.16408	2430	-0.00484361										2430	5.71537	2430	0.000692776										2430	6.00017	2430	-0.00010809										2430	6.18404	2430	0.000369206
	2432	6.17118	2432	0.00237143										2432	5.71633	2432	0.00192812										2432	5.99989	2432	-0.000420395										2432	6.18353	2432	-0.000130222
	2434	6.1758	2434	0.000689706										2434	5.71176	2434	-0.00234444										2434	5.99928	2434	-0.00106377										2434	6.18456	2434	0.000911051
	2436	6.17351	2436	0.00495998										2436	5.7132	2436	-0.000584201										2436	6.00107	2436	0.000691736										2436	6.18347	2436	-0.000166932
	2438	6.16724	2438	-0.00116588										2438	5.71229	2438	-0.00115046										2438	6.00379	2438	0.00337605										2438	6.181	2438	-0.00262413
	2440	6.16167	2440	0.00180814										2440	5.71222	2440	-0.000852479										2440	6.00038	2440	-7.08991e-05										2440	6.1846	2440	0.000989506
	2442	6.16825	2442	0.000163688										2442	5.71068	2442	-0.00199954										2442	5.99867	2442	-0.00181917										2442	6.18609	2442	0.00249402
	2444	6.16848	2444	-0.00109791										2444	5.71534	2444	0.00248399										2444	6.0006	2444	0.000156093										2444	6.18397	2444	5.93912e-05
	2446	6.17603	2446	0.006481										2446	5.71411	2446	0.00114327										2446	5.99969	2446	-0.000685463										2446	6.18781	2446	0.00386511
	2448	6.16493	2448	-0.00459165										2448	5.70887	2448	-0.00420862										2448	5.99768	2448	-0.00262812										2448	6.19164	2448	0.00766223
	2450	6.13391	2450	-0.0355859										2450	5.71085	2450	-0.00234151										2450	5.99689	2450	-0.00335199										2450	6.18293	2450	-0.00107921
	2452	6.1098	2452	-0.0596718										2452	5.72001	2452	0.00670479										2452	5.99151	2452	-0.0086672										2452	6.16265	2452	-0.0213891
	2454	6.11833	2454	-0.0511194										2454	5.71966	2454	0.00624045										2454	5.98168	2454	-0.0184338										2454	6.14989	2454	-0.0341776
	2456	6.1417	2456	-0.0277288										2456	5.72131	2456	0.00777564										2456	5.98958	2456	-0.010472										2456	6.15605	2456	-0.0280443
	2458	6.16071	2458	-0.00869987										2458	5.7206	2458	0.00695052										2458	6.0053	2458	0.00530822										2458	6.16822	2458	-0.0158995
	2460	6.16446	2460	-0.00493278										2460	5.71313	2460	-0.000634737										2460	6.01393	2460	0.0139967										2460	6.1723	2460	-0.011843
	2462	6.16684	2462	-0.00253753										2462	5.70974	2462	-0.00413998										2462	6.00941	2462	0.00953339										2462	6.17158	2462	-0.0125848
	2464	6.16676	2464	-0.00260414										2464	5.70679	2464	-0.00720506										2464	6.00304	2464	0.00321818										2464	6.17153	2464	-0.0126548
	2466	6.16275	2466	-0.00660263										2466	5.70808	2466	-0.00602982										2466	5.9982	2466	-0.001569										2466	6.17187	2466	-0.012333
	2468	6.16282	2468	-0.00652303										2468	5.71324	2468	-0.000984124										2468	5.99646	2468	-0.00325822										2468	6.17115	2468	-0.0130695
	2470	6.16428	2470	-0.00505536										2470	5.71112	2470	-0.00321783										2470	5.99347	2470	0.00149179										2470	6.17515	2470	-0.00908413
	2472	6.16178	2472	-0.00754962										2472	5.71496	2472	0.000509188										2472	5.99421	2472	0.00127745										2472	6.17319	2472	-0.0110569
	2474	6.16254	2474	-0.00678584										2474	5.71425	2474	-0.000312931										2474	5.99625	2474	-0.0033288										2474	6.17317	2474	-0.0110879
	2476	6.16327	2476	-0.00605401										2476	5.7168	2476	0.00212593										2476	5.99903	2476	-0.000506835										2476	6.1762	2476	-0.00806698
	2478	6.16641	2478	-0.00291414										2478	5.7148	2478	1.5905e-05										2478	5.99941	2478	-8.72097e-05										2478	6.17486	2478	-0.00941421
	2480	6.16685	2480	-0.00247625										2480	5.71576	2480	0.000867096										2480	5.9975	2480	-0.00195997										2480	6.17779	2480	-0.00648957
	2482	6.16488	2482	-0.00445032										2482	5.71598	2482	0.000979619										2482	5.99929	2482	-0.000135165										2482	6.17809	2482	-0.00619306
	2484	6.16199	2484	-0.00734635										2484	5.71493	2484	-0.00017642										2484	5.9993	2484	-9.28249e-05										2484	6.17727	2484	-0.00701468
	2486	6.15679	2486	-0.0125543										2486	5.71782	2486	0.00260908										2486	5.99682	2486	-0.00254299										2486	6.17494	2486	-0.00934443
	2488	6.16261	2488	-0.00674428										2488	5.71735	2488	0.00203622										2488	5.99881	2488	-0.000525673										2488	6.17877	2488	-0.00551235
	2490	6.16675	2490	-0.00261615										2490	5.72004	2490	0.0046251										2490	5.99812	2490	-0.00119091										2490	6.1803	2490	-0.00397842
	2492	6.16694	2492	-0.00243993										2492	5.71628	2492	0.000765788										2492	5.99949	2492	0.000201276										2492	6.17868	2492	-0.00559268
	2494	6.16784	2494	-0.00155562										2494	5.7151	2494	-0.000511615										2494	5.99921	2494	-5.91212e-05										2494	6.17911	2494	-0.00515513
	2496	6.16653	2496	-0.00288318										2496	5.71869	2496	0.00298296										2496	5.99813	2496	-0.00112211										2496	6.18209	2496	-0.00216582
	2498	6.16724	2498	-0.0021926										2498	5.71728	2498	0.0014796										2498	5.99584	2498	-0.00339771										2498	6.18053	2498	-0.00371477
	2500	6.16624	2500	-0.00321384										2500	5.71397	2500	-0.00192163										2500	6.00105	2500	0.0018241										2500	6.17969	2500	-0.004542
	2502	6.17011	2502	0.000633132										2502	5.71362	2502	-0.00236067										2502	5.99789	2502	-0.0013267										2502	6.18416	2502	-5.75494e-05
	2504	6.16966	2504	0.000158342										2504	5.71579	2504	-0.000277455										2504	5.99446	2504	-0.00475009										2504	6.18439	2504	0.000188535
	2506	6.17101	2506	0.00148183										2506	5.71629	2506	0.000138074										2506	5.9971	2506	-0.00210605										2506	6.18157	2506	-0.00261378
	2508	6.17214	2508	0.00258364										2508	5.71764	2508	0.00140597										2508	6.00123	2508	0.00202543										2508	6.18184	2508	-0.00232455
	2510	6.17392	2510	0.00433381										2510	5.71523	2510	-0.00108373										2510	5.99955	2510	0.000344363										2510	6.18254	2510	-0.00160382
	2512	6.17159	2512	0.00197239										2512	5.71594	2512	-0.000450971										2512	5.99951	2512	0.000300786										2512	6.18325	2512	-0.00087164
	2514	6.16937	2514	-0.000280568										2514	5.7177	2514	0.00123428										2514	6.00129	2514	0.00207473										2514	6.18288	2514	-0.00121807
	2516	6.16865	2516	-0.00103502										2516	5.72033	2516	0.00379206										2516	5.99921	2516	-1.37785e-05										2516	6.18014	2516	-0.00393316
	2518	6.17038	2518	0.000659101										2518	5.71764	2518	0.0010324										2518	5.99603	2518	-0.00320469										2518	6.17984	2518	-0.00420699
	2520	6.17263	2520	0.00287184										2520	5.71555	2520	-0.00112469										2520	6.00184	2520	0.00259203										2520	6.1858	2520	0.00178038
	2522	6.16829	2522	-0.00150672										2522	5.71705	2522	0.000310831										2522	6.00356	2522	0.00429644										2522	6.18425	2522	0.000258885
	2524	6.16407	2524	0.000631279										2524	5.7158	2524	-0.00100103										2524	6.00162	2524	0.00233859										2524	6.1805	2524	-0.00346155
	2526	6.16673	2526	-0.00314754										2526	5.71517	2526	-0.00169027										2526	5.99699	2526	-0.00231146										2526	6.18036	2526	-0.00357101
	2528	6.16844	2528	-0.00147964										2528	5.71607	2528	-0.000846872										2528	5.99966	2528	0.00033635										2528	6.18434	2528	0.000440427
	2530	6.17207	2530	0.00210721										2530	5.71485	2530	-0.00212084										2530	6.0042	2530	0.00485208										2530	6.18773	2530	-0.00076925
	2532	6.17294	2532	0.00293312										2532	5.71311	2532	-0.00391217										2532	6.00019	2532	0.00081582										2532	6.18664	2532	0.00280566
	2534	6.16817	2534	-0.00188186										2534	5.7166	2534	-0.000470872										2534	6.00852	2534	-2.75122e-05										2534	6.18406	2534	0.000259271
	2536	6.16715	2536	-0.00294763										2536	5.71714	2536	2.30395e-05										2536	5.99652	2536	-0.00291241										2536	6.18507	2536	0.00130342
	2538	6.16967	2538	-0.000474107										2538	5.71727	2538	0.000109551										2538	5.99824	2538	-0.0012242										2538	6.18507	2538	0.00133801
	2540	6.16944	2540	-0.000751205										2540	5.71666	2540	-0.00054136										2540	5.99681	2540	-0.00268766										2540	6.18345	2540	-0.000247056
	2542	6.17172	2542	0.00148117										2542	5.71752	2542	0.000280283										2542	5.99726	2542	-0.0022727										2542	6.18134	2542	-0.00232189
	2544	6.17123	2544	0.000943117										2544	5.71563	2544	-0.00164555										2544	6.00024	2544	0.000670784										2544	6.18322	2544	-0.00040661
	2546	6.17187	2546	0.00153473										2546	5.71207	2546	-0.000281784										2546	6.00118	2546	0.0015729										2546	6.18357	2546	-2.13146e-05
	2548	6.17343	2548	0.00304611										2548	5.7184	2548	0.00106021										2548	5.99821	2548	-0.00143626										2548	6.18182	2548	-0.00173613
	2550	6.17138	2550	0.000947368										2550	5.71811	2550	0.000741724										2550	5.99731	2550	-0.00237656										2550	6.18379	2550	0.000268837
	2552	6.16754	2552	-0.00294139										2552	5.72119	2552	0.0037956										2552	6.0018	2552	0.0020721										2552	6.18737	2552	-0.000195282
	2554	6.17114	2554	0.000609934										2554	5.71921	2554	0.00179177										2554	6.00028	2554	0.000509845										2554	6.18512	2554	0.00166759
	2556	6.17357	2556	0.00299147										2556	5.71834	2556	0.000900197										2556	5.99805	2556	-0.0017632										2556	6.18124	2556	-0.00217888
	2558	6.17336	2558	0.00273333										2558	5.71732	2558	-0.00013919										2558	6.00011	2558	0.000253103										2558	6.1843	2558	0.000913908
	2560	6.16815	2560	-0.00252437										2560	5.71944	2560	0.00196354										2560	5.9992	2560	-0.000701119										2560	6.18058	2560	-0.00277418
	2562	6.17057	2562	-0.000151504										2562	5.72092	2562	0.00342833										2562	5.99918	2562	-0.000765723										2562	6.18326	2562	-6.3288e-05
	2564	6.17181	2564	0.00104206										2564	5.71739	2564	-0.000114914										2564	6.00119	2564	0.00119943										2564	6.18597	2564	0.00267644
	2566	6.17147	2566	0.000656434										2566	5.71671	2566	-0.000806261										2566	5.99866	2566	-0.0013755										2566	6.18366	2566	0.000394858
	2568	6.16928	2568	-0.00157823										2568	5.71794	2568	0.000414203										2568	6.00029	2568	0.000209634										2568	6.18402	2568	0.000781812
	2570	6.16763	2570	-0.00327181										2570	5.71728	2570	-0.000253613										2570	5.9998	2570	-0.000325013										2570	6.1817	2570	-0.00151285
	2572	6.16817	2572	-0.00277416										2572	5.71967	2572	0.0021302										2572	6.00031	2572	0.000140724										2572	6.18343	2572	0.000240707
	2574	6.17176	2574	0.000774853										2574	5.7193	2574	0.00175554										2574	6.00152	2574	0.00130701										2574	6.18271	2574	-0.000457673
	2576	6.17763	2576	-2.7155e-05										2576	5.71738	2576	-0.000167689										2576	6.00225	2576	0.00199402										2576	6.18403	2576	0.000881842
	2578	6.17371	2578	0.00264757										2578	5.71382	2578	-0.0037296										2578	6.00207	2578	0.00177193										2578	6.18429	2578	0.00115908
	2580	6.16988	2580	-0.00121843										2580	5.71743	2580	-0.000120304										2580	5.9991	2580	-0.00123908										2580	6.18508	2580	0.00196388
	2582	6.17125	2582	0.000117534										2582	5.7185	2582	0.000950084										2582	5.99656	2582	-0.00381883										2582	6.18819	2582	0.00027173
	2584	6.17261	2584	0.00144562										2584	5.71478	2584	-0.00276856										2584	6.0001	2584	-0.00031713										2584	6.18228	2584	-0.000814583
	2586	6.16965	2586	-0.00154402										2586	5.71135	2586	2.10543e-06										2586	6.00139	2586	0.000936222										2586	6.18438	2586	0.0012918
	2588	6.16472	2588	-1.85365e-06										2588	5.71469	2588	-0.00285343										2588	5.99488	2588	-0.00560858										2588	6.1811	2588	-0.00198499
	2590	6.16872	2590	-0.00252579										2590	5.7166	2590	-0.000939933										2590	6.00254	2590	0.00201867										2590	6.18076	2590	-0.00232514
	2592	6.17391	2592	0.00264241										2592	5.71832	2592	0.000784008										2592	6.00023	2592	-0.000321831										2592	6.18201	2592	-0.00107886
	2594	6.16831	2594	-0.00297645										2594	5.72077	2594	0.00323825										2594	6.00157	2594	0.000990142										2594	6.1822	2594	-0.000896321
	2596	6.16488	2596	1.1725e-05										2596	5.72005	2596	0.00252264										2596	6.00101	2596	0.000404801										2596	6.18758	2596	7.68434e-05
	2598	6.16817	2598	-0.0031446										2598	5.71777	2598	0.000247024										2598	6.00245	2598	0.00182237										2598	6.18814	2598	3.59831e-05
	2600	6.17411	2600	0.00278646										2600	5.71835	2600	0.000831251										2600	6.00162	2600	0.000973067										2600	6.18281	2600	-0.000333271
	2602	6.17395	2602	0.00262118										2602	5.71853	2602	0.00101516										2602	6.0041	2602	0.00343713										2602	6.18605	2602	0.0028822
	2604	6.1735	2604	0.00216977										2604	5.72079	2604	0.00327857										2604	6.00009	2604	-0.000585208										2604	6.18449	2604	0.00129288
	2606	6.17051	2606	-0.000817602										2606	5.72057	2606	0.00306133										2606	5.99903	2606	-0.00165371										2606	6.18126	2606	-0.00197146
	2608	6.17204	2608	0.000719268										2608	5.71265	2608	0.000289777										2608	5.99852	2608	-0.00216812										2608	6.1829	2608	-0.000371027
	2610	6.17074	2610	-0.000569426										2610	5.71639	2610	-0.00111585										2610	6.00044	2610	-0.000248212										2610	6.18173	2610	-0.00158606
	2612	6.17122	2612	-7.34848e-05										2612	5.71959	2612	0.00208386										2612	6.00249	2612	0.00180628										2612	6.18193	2612	-0.00143678
	2614	6.1749	2614	0.00362729										2614	5.71788	2614	0.000372179										2614	6.00353	2614	0.00285562										2614	6.18617	2614	0.00274658
	2616	6.16996	2616	-0.00128688										2616	5.71801	2616	0.000498915										2616	6.00168	2616	0.00102007										2616	6.18422	2616	0.000733775
	2618	6.17209	2618	0.000874196										2618	5.71521	2618	-0.00230613										2618	5.99881	2618	-0.00183012										2618	6.18238	2618	-0.00117542
	2620	6.17272	2620	0.00154074										2620	5.71451	2620	-0.00301316										2620	5.99853	2620	-0.00208467										2620	6.18346	2620	-0.000171268
	2622	6.17117	2622	3.29575e-05										2622	5.71894	2622	0.00140762										2622	5.99796	2622	-0.00262329										2622	6.1866	2622	0.002886
	2624	6.16586	2624	7.56377e-06										2624	5.72053	2624	0.002986										2624	6.00185	2624	0.00130427										2624	6.18574	2624	0.00193613
	2626	6.17142	2626	0.000385311										2626	5.71951	2626	0.00195176										2626	5.9973	2626	-0.00320167										2626	6.18385	2626	-5.11295e-05
	2628	6.16839	2628	-0.00258411										2628	5.71612	2628	-0.00145533										2628	5.99831	2628	-0.00214085										2628	6.183	2628	-0.00100604
	2630	6.16654	2630	-0.00436696										2630	5.71966	2630	0.00206453										2630	5.99968	2630	-0.000712957										2630	6.18286	2630	-0.00125886
	2632	6.16861	2632	-0.00222302										2632	5.71798	2632	0.000361082										2632	6.00102	2632	0.000692298										2632	6.18264	2632	-0.00159986
	2634	6.16876	2634	-0.00199204										2634	5.71748	2634	-0.000165893										2634	5.99919	2634	-0.00106478										2634	6.18388	2634	-0.000489302
	2636	6.1725	2636	0.00183621										2636	5.71693	2636	-0.000746638										2636	5.99811	2636	-0.00206388										2636	6.18535	2636	0.000842543
	2638	6.17253	2638	0.00196197										2638	5.71732	2638	-0.000391397										2638	6.00122	2638	0.0011353										2638	6.18382	2638	-0.000834601
	2640	6.17053	2640	6.54737e-05										2640	5.7153	2640	-0.00245042										2640	6.00286	2640	0.00287309										2640	6.18297	2640	-0.00184101
	2642	6.17219	2642	0.00183698										2642	5.71755	2642	-0.000243954										2642	6.00316	2642	0.00327981										2642	6.18805	2642	0.00307302
	2644	6.17149	2644	0.000608747										2644	5.71321	2644	-0.003922										2644	5.99753	2644	-0.00330741										2644	6.18676	2644	0.00221012
	2646	6.17252	2646	0.00161108										2646	5.71224	2646	-0.00493112										2646	5.99843	2646	-0.00231918										2646	6.18927	2646	0.00462437
	2648	6.1698	2648	-0.00113628										2648	5.71183	2648	-0.00538063										2648	6.00243	2648	0.0017679										2648	6.19421	2648	0.00947123
	2650	6.1526	2650	-0.0183633										2650	5.71533	2650	-0.00192045										2650	6.00113	2650	0.000553652										2650	6.1911	2650	0.00627087
	2652	6.12647	2652	-0.0445199										2652	5.72136	2652	0.00406947										2652	5.99204	2652	-0.00845205										2652	6.17268	2652	-0.0122366
	2654	6.12622	2654	-0.0447961										2654	5.72451	2654	0.00717918										2654	5.98721	2654	-0.0131993										2654	6.15948	2654	-0.0255209
	2656	6.15154	2656	-0.0195018										2656	5.72297	2656	0.00559876										2656	5.98843	2656	-0.0118984										2656	6.1667	2656	-0.018382
	2658	6.16096	2658	-0.0101069										2658	5.72259	2658	0.00517825										2658	6.00202	2658	0.00177079										2658	6.17724	2658	-0.00791983
	2660	6.1664	2660	-0.00469148										2660	5.71879	2660	0.0013377										2660	6.01226	2660	0.012088										2660	6.17779	2660	-0.00744416
	2662	6.17137	2662	0.000254546										2662	5.71384	2662	-0.00365282										2662	6.01052	2662	0.0104231										2662	6.17807	2662	-0.00723491
	2664	6.16764	2664	-0.00349877										2664	5.71402	2664	-0.00351328										2664	6.00461	2664	0.004586										2664	6.1767	2664	-0.00867198
	2666	6.16265	2666	-0.0085114										2666	5.71253	2666	-0.00504362										2666	6.00396	2666	0.00400664										2666	6.17619	2666	-0.00924527
	2668	6.16684	2668	-0.00434331										2668	5.71425	2668	-0.00336379										2668	5.99965	2668	-0.000235096										2668	6.17541	2668	-0.0100847
	2670	6.16451	2670	-0.00669445										2670	5.71539	2670	-0.00226377										2670	5.99806	2670	-0.0017593										2670	6.17616	2670	-0.00939014
	2672	6.16301	2672	-0.0082148										2672	5.71414	2672	-0.00355349										2672	5.99561	2672	-0.00414606										2672	6.18052	2672	-0.00508157
	2674	6.16465	2674	-0.00659432										2674	5.71543	2674	-0.00230294										2674	5.99258	2674	0.00147821										2674	6.18251	2674	-0.00313891
	2676	6.16582	2676	-0.00544298										2676	5.71993	2676	0.00215794										2676	5.99346	2676	0.00130974										2676	6.17991	2676	-0.00578208
	2678	6.16407	2678	-0.00721074										2678	5.71701	2678	-0.000800826										2678	5.99709	2678	-0.00249238										2678	6.18074	2678	-0.00499105
	2680	6.16648	2680	-0.00481758										2680	5.71512	2680	-0.0027292										2680	5.99866	2680	-0.000870063										2680	6.18003	2680	-0.00573576
	2682	6.16665	2682	-0.00466348										2682	5.71986	2682	0.00197284										2682	5.99759	2682	-0.00189063										2682	6.18273	2682	-0.00306618
	2684	6.16329	2684	-0.00803839										2684	5.71687	2684	-0.00105467										2684	5.99812	2684	-0.00131412										2684	6.18605	2684	0.000227714
	2686	6.17029	2686	-0.00563133										2686	5.71748	2686	-0.000481702										2686	5.99864	2686	-0.000750587										2686	6.18404	2686	-0.00180405
	2688	6.16663	2688	-0.00472518										2688	5.71664	2688	-0.00135824										2688	6.00301	2688	0.00365993										2688	6.18056	2688	-0.00530145
	2690	6.1617	2690	-0.00516883										2690	5.71759	2690	-0.000444249										2690	6.00018	2690	0.000867411										2690	6.18096	2690	-0.00491449
	2692	6.16521	2692	-0.00616776										2692	5.71867	2692	0.000600281										2692	5.99993	2692	0.00065182										2692	6.17941	2692	-0.00647318
	2694	6.16766	2694	-0.00372741										2694	5.72073	2694	0.00262537										2694	5.99987	2694	0.00062314										2694	6.18049	2694	-0.00539751
	2696	6.1657	2696	-0.00569595										2696	5.71754	2696	-0.000598963										2696	5.99925	2696	3.13559e-05										2696	6.18246	2696	-0.00342751
	2698	6.16762	2698	-0.00378335										2698	5.71564	2698	-0.00253271										2698	5.99756	2698	-0.00163354										2698	6.18261	2698	-0.0032732
	2700	6.16692	2700	-0.0044896										2700	5.71787	2700	-0.000335846										2700	6.00132	2700	0.00214845										2700	6.18065	2700	-0.00522461
	2702	6.16789	2702	-0.00352467										2702	5.7175	2702	-0.000738374										2702	6.00078	2702	0.00162733										2702	6.18197	2702	-0.00389179
	2704	6.17324	2704	-0.00383163										2704	5.71854	2704	0.000269718										2704	5.99912	2704	-1.68945e-05										2704	6.18316	2704	-0.00268477
	2706	6.17263	2706	-0.00364986										2706	5.71713	2706	-0.00117156										2706	6.00142	2706	0.00229579										2706	6.18359	2706	-0.00223363
	2708	6.16504	2708	-0.00638271										2708	5.71922	2708	0.000887785										2708	6.00064	2708	0.00152541										2708	6.18375	2708	-0.00204841
	2710	6.16837	2710	-0.00305296										2710	5.71801	2710	-0.000352236										2710	6.00206	2710	0.00295199										2710	6.18604	2710	0.000270811
	2712	6.16588	2712	-0.00554196										2712	5.7182	2712	-0.000191626										2712	5.99743	2712	-0.00167444										2712	6.18038	2712	-0.00535605
	2714	6.16759	2714	-0.00382972										2714	5.71777	2714	-0.000650387										2714	6.00001	2714	0.000906159										2714	6.18509	2714	-0.000609071
	2716	6.16764	2716	-0.00377622										2716	5.71771	2716	-0.000738525										2716	5.99898	2716	-0.000126173										2716	6.18404	2716	-0.00161835
	2718	6.167	2718	-0.00441146										2718	5.71617	2718	-0.00230605										2718	5.99756	2718	-0.00155138										2718	6.1845	2718	-0.00111399
	2720	6.16786	2720	-0.00354543										2720	5.71951	2720	0.00100704										2720	5.99876	2720	-0.000359419										2720	6.18639	2720	0.000823898
	2722	6.1726	2722	0.00120187										2722	5.72393	2722	0.000130836										2722	5.99969	2722	0.000559783										2722	6.18317	2722	-0.0023448
	2724	6.17269	2724	0.00130045										2724	5.71937	2724	0.000814995										2724	5.99693	2724	-0.00221371										2724	6.18465	2724	-0.000810198
	2726	6.16931	2726	-0.00206968										2726	5.71791	2726	-0.000670167										2726	5.99715	2726	-0.00200983										2726	6.18458	2726	-0.000822442
	2728	6.1721	2728	0.000731459										2728	5.72109	2728	0.00248522										2728	5.999	2728	-0.000178501										2728	6.18657	2728	0.00122833
	2730	6.17365	2730	0.00229389										2730	5.72242	2730	0.00379115										2730	6.0004	2730	0.00120037										2730	6.18266	2730	-0.00261802
	2732	6.17246	2732	0.00111759										2732	5.72222	2732	0.00356758										2732	6.00134	2732	0.00211687										2732	6.18436	2732	-0.000851661
	2734	6.17068	2734	-0.000647419										2734	5.7192	2734	0.000524505										2734	5.99998	2734	0.000731086										2734	6.18475	2734	-0.000392745
	2736	6.16815	2736	-0.00316116										2736	5.71605	2736	-0.00264811										2736	5.99635	2736	-0.00292687										2736	6.18162	2736	-0.00345145
	2738	6.16792	2738	-0.00337362										2738	5.71328	2738	5.08747e-05										2738	5.99953	2738	0.000223101										2738	6.18221	2738	-0.00278795
	2740	6.16654	2740	-0.00473482										2740	5.71737	2740	-0.00137206										2740	5.99517	2740	-0.00416888										2740	6.18638	2740	0.00145758
	2742	6.1721	2742	0.000845237										2742	5.71846	2742	-0.000303458										2742	5.99713	2742	-0.0022427										2742	6.18334	2742	-0.00150508
	2744	6.17384	2744	0.00260655										2744	5.71822	2744	-0.000564516										2744	6.00097	2744	0.00156176										2744	6.18354	2744	-0.0012261
	2746	6.17432	2746	0.0031091										2746	5.72067	2746	0.00186473										2746	5.99611	2746	-0.00333536										2746	6.1835	2746	-0.00118572
	2748	6.1737	2748	0.00251288										2748	5.72281	2748	6.45584e-06										2748	6.00179	2748	0.00230607										2748	6.18312	2748	-0.00148413
	2750	6.17055	2750	-0.000612118										2750	5.72119	2750	0.00234398										2750	6.00688	2750	9.26995e-05										2750	6.18543	2750	0.000908425
	2752	6.16826	2752	-0.00287591										2752	5.71942	2752	0.00055391										2752	6.00395	2752	0.00438516										2752	6.18322	2752	-0.00121827
	2754	6.174	2754	0.00289149										2754	5.71796	2754	-0.000926024										2754	6.00121	2754	0.00160312										2754	6.18324	2754	-0.00111447
	2756	6.16714	2756	-0.00393993										2756	5.71811	2756	-0.000795864										2756	5.99751	2756	-0.00213977										2756	6.18445	2756	0.000179592
	2758	6.17038	2758	-0.00067019										2758	5.7139	2758	-2.57157e-05										2758	5.99567	2758	-0.00402334										2758	6.18318	2758	-0.00100635
	2760	6.17249	2760	0.00147069										2760	5.71458	2760	-3.04651e-05										2760	6.00018	2760	0.000442573										2760	6.18562	2760	0.00151745
	2762	6.17298	2762	0.0019927										2762	5.7173	2762	-0.00166531										2762	6.00216	2762	0.00237815										2762	6.18377	2762	-0.000249281
	2764	6.17167	2764	0.000715817										2764	5.72045	2764	0.00146472										2764	6.00208	2764	0.00225358										2764	6.18558	2764	0.00164317
	2766	6.17003	2766	-0.000889984										2766	5.72025	2766	0.00124459										2766	5.99526	2766	-0.00461096										2766	6.18511	2766	0.00125454
	2768	6.16898	2768	-0.00190472										2768	5.72046	2768	0.00143423										2768	5.99758	2768	-0.00233527										2768	6.18253	2768	-0.00124549
	2770	6.17109	2770	0.000241575										2770	5.72336	2770	-4.56311e-05										2770	5.99968	2770	-0.000279161										2770	6.17961	2770	-0.00408721
	2772	6.171	2772	0.000188888										2772	5.72076	2772	0.00169258										2772	5.99954	2772	-0.000462416										2772	6.18577	2772	0.00214907
	2774	6.16834	2774	-0.00243281										2774	5.71556	2774	-0.00352883										2774	6.00157	2774	0.00152517										2774	6.18274	2774	-0.000806963
	2776	6.16703	2776	-0.00370355										2776	5.71768	2776	-0.00143072										2776	6.00377	2776	0.00368382										2776	6.18416	2776	0.000684364
	2778	6.1734	2778	0.00270665										2778	5.72165	2778	0.00251683										2778	6.00165	2778	0.00152375										2778	6.18547	2778	0.00206272
	2780	6.16987	2780	-0.000782253										2780	5.72109	2780	0.00193376										2780	6.00356	2780	0.00339518										2780	6.18365	2780	0.000307766
	2782	6.17079	2782	0.00017972										2782	5.71835	2782	-0.000830003										2782	5.99897	2782	-0.00123163										2782	6.18167	2782	-0.00161085
	2784	6.17099	2784	0.000422534										2784	5.71806	2784	-0.00114454										2784	5.99823	2784	-0.00200647										2784	6.18333	2784	0.000106529
	2786	6.17133	2786	0.000806157										2786	5.71865	2786	-0.000579921										2786	5.99819	2786	-0.00207908										2786	6.18408	2786	0.000909529
	2788	6.16927	2788	-0.00120944										2788	5.71828	2788	-0.000976232										2788	5.99621	2788	-0.0040892										2788	6.18205	2788	-0.00107222
	2790	6.16812	2790	-0.00231431										2790	5.71719	2790	-0.00209355										2790	5.99948	2790	-0.000846593										2790	6.18479	2790	0.00171092
	2792	6.16765	2792	-0.00273847										2792	5.71608	2792	-0.00323196										2792	5.9979	2792	-0.00245098										2792	6.18143	2792	-0.00161146
	2794	6.16846	2794	-0.00188196										2794	5.71654	2794	-0.00280156										2794	6.00038	2794	7.89643e-06										2794	6.18041	2794	-0.00259974
	2796	6.1712	2796	0.000905171										2796	5.71864	2796	-0.000732414										2796	5.99928	2796	-0.00110968										2796	6.18306	2796	7.56835e-05
	2798	6.17011	2798	-0.00013711										2798	5.72011	2798	0.000705371										2798	6.00175	2798	0.00134656										2798	6.18501	2798	0.00204439
	2800	6.16888	2800	-0.00131884										2800	5.71675	2800	-0.00268829										2800	5.99946	2800	-0.000953085										2800	6.18344	2800	0.000485975
	2802	6.17408	2802	0.00392992										2802	5.71887	2802	-0.000603496										2802	6.00144	2802	0.00102167										2802	6.18436	2802	0.00141001
	2804	6.17463	2804	-0.000104572										2804	5.71822	2804	-0.00129034										2804	6.00372	2804	0.00330112										2804	6.18327	2804	0.000316055
	2806	6.17258	2806	0.00252879										2806	5.71978	2806	0.000231082										2806	6.00211	2806	0.00169557										2806	6.18498	2806	0.00201368
	2808	6.1697	2808	-0.000301194										2808	5.71958	2808	-9.33404e-06										2808	5.99823	2808	-0.00217467										2808	6.18125	2808	-0.00173756
	2810	6.17342	2810	0.00346914										2810	5.71905	2810	-0.000581689										2810	5.99726	2810	-0.00312928										2810	6.18449	2810	0.00147187
	2812	6.16759	2812	-0.00231025										2812	5.72021	2812	0.000533912										2812	5.99992	2812	-0.000447944										2812	6.18102	2812	-0.00203848
	2814	6.16852	2814	-0.00132942										2814	5.72172	2814	0.00199736										2814	6.00409	2814	0.00374966										2814	6.18084	2814	-0.00226908
	2816	6.17233	2816	0.00253159										2816	5.72279	2816	0.00301856										2816	6.00171	2816	0.00140387										2816	6.18566	2816	0.00248958
	2818	6.17089	2818	0.00114272										2818	5.72347	2818	0.00364738										2818	6.00044	2818	0.000175018										2818	6.1834	2818	0.00015702
	2820	6.17248	2820	0.00278392										2820	5.72102	2820	0.00114372										2820	6.00158	2820	0.00136345										2820	6.18398	2820	0.00065275
	2822	6.1758	2822	-0.000206323										2822	5.72053	2822	0.000597466										2822	5.99909	2822	-0.00107048										2822	6.18438	2822	0.000956269
	2824	6.17055	2824	0.000956302										2824	5.72163	2824	0.0016385										2824	5.99938	2824	-0.000716419										2824	6.18445	2824	0.000917067
	2826	6.16931	2826	-0.000232622										2826	5.7237	2826	0.0036467										2826	6.00091	2826	0.00088599										2826	6.18111	2826	-0.00254537
	2828	6.16841	2828	-0.0010817										2828	5.72114	2828	0.00102194										2828	5.99542	2828	-0.00452288										2828	6.18234	2828	-0.00145157
	2830	6.16669	2830	-0.00275099										2830	5.7179	2830	-0.00228589										2830	6.00066	2830	0.000807334										2830	6.18403	2830	8.79394e-05
	2832	6.167	2832	-0.00239056										2832	5.71691	2832	-0.00334693										2832	6.00108	2832	0.00132702										2832	6.18325	2832	-0.000857382
	2834	6.16995	2834	0.000609545										2834	5.72086	2834	0.000528711										2834	6.00053	2834	0.000886556										2834	6.18438	2834	9.19201e-05
	2836	6.17455	2836	0.000131572										2836	5.72196	2836	0.00155089										2836	6	2836	0.000476335										2836	6.18545	2836	0.00096529
	2838	6.17042	2838	0.00117849										2838	5.71944	2838	-0.00105052										2838	6.00157	2838	0.00217675										2838	6.1869	2838	0.00220217
	2840	6.16855	2840	-0.000642791										2840	5.71978	2840	-0.000795658										2840	5.99925	2840	-1.79382e-06										2840	6.18352	2840	-0.00140802
	2842	6.16954	2842	0.000395335										2842	5.71875	2842	-0.00191465										2842	5.99665	2842	-0.00244889										2842	6.18506	2842	-0.000115851
	2844	6.17117	2844	0.00112182										2844	5.71974	2844	6.47091e-05										2844	6.00248	2844	0.00259118										2844	6.18282	2844	-0.00182919
	2846	6.1778	2846	0.00770478										2846	5.72126	2846	0.00152534										2846	6.00307	2846	0.00313932										2846	6.18799	2846	0.00345007
	2848	6.17688	2848	0.00673729										2848	5.71887	2848	-0.000924685										2848	6.00238	2848	0.00240781										2848	6.19146	2848	0.00702758
	2850	6.15638	2850	-0.0138106										2850	5.71303	2850	-0.00682526										2850	5.99888	2850	-0.00113326										2850	6.19538	2850	0.0110532
	2852	6.13864	2852	-0.0315987										2852	5.71926	2852	-0.000656281										2852	5.99152	2852	-0.00853384										2852	6.17762	2852	-0.00660337
	2854	6.13778	2854	-0.0325071										2854	5.72153	2854	0.00155233										2854	5.98411	2854	-0.0159839										2854	6.15992	2854	-0.0242022
	2856	6.14952	2856	-0.0208156										2856	5.72229	2856	0.00225068										2856	5.98931	2856	-0.0108233										2856	6.16533	2856	-0.0186934
	2858	6.16586	2858	-0.00452423										2858	5.72565	2858	-0.00109523										2858	6.00354	2858	0.00336802										2858	6.17939	2858	-0.0045372
	2860	6.17218	2860	0.00174717										2860	5.71877	2860	-0.0013931										2860	6.0135	2860	0.01329										2860	6.18376	2860	-7.37357e-05
	2862	6.17754	2862	0.00705863										2862	5.716	2862	-0.00422505										2862	6.01178	2862	0.0115328										2862	6.17798	2862	-0.00576313
	2864	6.1715	2864	0.000970222										2864	5.71571	2864	-0.00457694										2864	6.0121	2864	0.0118165										2864	6.17925	2864	-0.00440551
	2866	6.1735	2866	0.00292201										2866	5.71811	2866	-0.00223868										2866	6.00247	2866	0.00215101										2866	6.1798	2866	-0.00377101
	2868	6.17227	2868	0.00164405										2868	5.71833	2868	-0.0020802										2868	5.99855	2868	-0.00180354										2868	6.17788	2868	-0.00560972
	2870	6.16528	2870	-0.00539358										2870	5.719	2870	-0.00147144										2870	5.99617	2870	-0.00421712										2870	6.17959	2870	-0.00382177
	2872	6.16741	2872	-0.00331083										2872	5.71842	2872	-0.00211232										2872	5.99535	2872	-0.00506968										2872	6.18199	2872	-0.00134725
	2874	6.16447	2874	-0.00629765										2874	5.71744	2874	-0.00315277										2874	6.00006	2874	-0.000391206										2874	6.18038	2874	-0.00288624
	2876	6.16385	2876	-0.00696398										2876	5.71851	2876	-0.00214273										2876	5.99826	2876	-0.00222165										2876	6.18544	2876	0.00224116
	2878	6.1654	2878	-0.00545976										2878	5.71829	2878	-0.00242214										2878	5.99426	2878	-0.00625098										2878	6.18317	2878	3.48913e-05
	2880	6.16311	2880	-0.00779493										2880	5.72085	2880	7.90664e-05										2880	5.99661	2880	-0.00392918										2880	6.18175	2880	-0.00132513
	2882	6.16668	2882	-0.00426946										2882	5.72235	2882	0.00152094										2882	5.99642	2882	-0.00414621										2882	6.17507	2882	-0.00136467
	2884	6.16661	2884	-0.00438329										2884	5.72143	2884	0.000543533										2884	6.00126	2884	0.000667939										2884	6.17793	2884	-0.00503663
	2886	6.16487	2886	-0.00616637										2886	5.72017	2886	-0.000773099										2886	6.00064	2886	2.32953e-05										2886	6.18183	2886	-0.00108821
	2888	6.16773	2888	-0.00334865										2888	5.72147	2888	0.000471091										2888	6.00109	2888	0.000449873										2888	6.17992	2888	-0.00295373
	2890	6.16577	2890	-0.0053501										2890	5.72077	2890	-0.000283851										2890	5.99696	2890	-0.00370231										2890	6.18128	2890	-0.00155322
	2892	6.16843	2892	-0.00273068										2892	5.72023	2892	-0.00087788										2892	6.00198	2892	0.00129675										2892	6.18154	2892	-0.00125671
	2894	6.17105	2894	-0.000150329										2894	5.71543	2894	-0.00121208										2894	5.99863	2894	-0.00207294										2894	6.17953	2894	-0.0032342
	2896	6.1686	2896	-0.00263903										2896	5.71911	2896	-0.00210304										2896	6.00022	2896	-0.000501362										2896	6.18148	2896	-0.0012557
	2898	6.16603	2898	-0.00524673										2898	5.71522	2898	-0.001097										2898	6.00258	2898	0.00184148										2898	6.18325	2898	0.000538784
	2900	6.16686	2900	-0.0044534										2900	5.72339	2900	0.0020759										2900	6.00025	2900	-0.000504413										2900	6.18658	2900	0.00388926
	2902	6.1723	2902	0.000950989										2902	5.72223	2902	0.000866993										2902	5.99894	2902	-0.00182904										2902	6.18183	2902	-0.000844248
	2904	6.17218	2904	0.000796472										2904	5.7198	2904	-0.0016108										2904	5.99685	2904	-0.00393242										2904	6.18343	2904	0.000768275
	2906	6.17033	2906	-0.00108692										2906	5.71851	2906	-0.00294744										2906	5.99887	2906	-0.00192454										2906	6.18589	2906	0.00323686
	2908	6.16962	2908	-0.00182916										2908	5.72138	2908	-0.000122921										2908	5.99573	2908	-0.000313875										2908	6.18468	2908	0.00203156
	2910	6.1709	2910	-0.000580225										2910	5.7234	2910	0.00185279										2910	5.99961	2910	-0.00120509										2910	6.18517	2910	0.0025224
	2912	6.16979	2912	-0.00172009										2912	5.72095	2912	-0.000640302										2912	6.00119	2912	0.000366465										2912	6.18619	2912	0.00353945
	2914	6.17196	2914	0.000421278										2914	5.71898	2914	-0.00265217										2914	5.99754	2914	-0.00329079										2914	6.1855	2914	0.00284276
	2916	6.17091	2916	-0.000656111										2916	5.72093	2916	-0.000742811										2916	6.00173	2916	0.000893115										2916	6.1832	2916	0.000532403
	2918	6.17398	2918	0.00238777										2918	5.71769	2918	-0.00402221										2918	5.9987	2918	-0.00214183										2918	6.18348	2918	0.000798459
	2920	6.17164	2920	2.29248e-05										2920	5.72034	2920	-0.00141036										2920	5.99659	2920	-0.00425566										2920	6.18307	2920	0.000371009
	2922	6.1723	2922	0.000659383										2922	5.72161	2922	-0.000177256										2922	6.00024	2922	-0.000608402										2922	6.18621	2922	0.00349015
	2924	6.17559	2924	0.00392715										2924	5.72083	2924	-0.000992899										2924	6.00437	2924	0.00351991										2924	6.18414	2924	0.00139597
	2926	6.17374	2926	0.00205625										2926	5.72338	2926	0.00152271										2926	6.00268	2926	0.00182924										2926	6.1834	2926	0.000628585
	2928	6.1696	2928	-0.00210332										2928	5.72465	2928	0.00275957										2928	6.00082	2928	-3.04445e-05										2928	6.1837	2928	0.000898108
	2930	6.17176	2930	3.84588e-05										2930	5.71982	2930	-0.00210232										2930	6.00108	2930	0.000230808										2930	6.18687	2930	0.00403466
	2932	6.17078	2932	-0.000958413										2932	5.72181	2932	-0.000142985										2932	6.0008	2932	-4.70423e-05										2932	6.18405	2932	0.00117837
	2934	6.16822	2934	-0.00353393										2934	5.72129	2934	-0.000692421										2934	6.00336	2934	0.00251596										2934	6.18228	2934	-0.00063062
	2936	6.17012	2936	-0.00164808										2936	5.72057	2936	-0.00144065										2936	5.99894	2936	-0.00190024										2936	6.18151	2936	-0.00144217
	2938	6.17016	2938	-0.00162088										2938	5.72495	2938	0.00291232										2938	6.0023	2938	0.0014643										2938	6.18157	2938	-0.00142613
	2940	6.17203	2940	0.000237691										2940	5.72626	2940	-8.76801e-05										2940	6.00461	2940	0.00377955										2940	6.18131	2940	-0.00173233
	2942	6.17513	2942	0.00332762										2942	5.7249	2942	0.00281176										2942	6.00464	2942	0.00381543										2942	6.18196	2942	-0.00113061
	2944	6.17394	2944	0.00212891										2944	5.7193	2944	-0.00281181										2944	5.99811	2944	-0.00270812										2944	6.18308	2944	-6.07963e-05
	2946	6.17266	2946	0.000841543										2946	5.7244	2946	0.00226572										2946	5.99814	2946	-0.00267115										2946	6.18418	2946	0.000987299
	2948	6.17392	2948	0.00209552										2948	5.72151	2948	-0.000645681										2948	6.00075	2948	-5.37311e-05										2948	6.18613	2948	0.00288387
	2950	6.17106	2950	-0.000769158										2950	5.72183	2950	-0.000346039										2950	6.00399	2950	0.00319406										2950	6.18318	2950	-0.0001209
	2952	6.16853	2952	-0.00330251										2952	5.72355	2952	0.00135461										2952	6.00283	2952	0.00204217										2952	6.18158	2952	-0.00177679
	2954	6.1702	2954	-0.00163456										2954	5.72204	2954	-0.000173772										2954	5.99914	2954	-0.00163949										2954	6.18471	2954	0.00129641
	2956	6.17025	2956	-0.0015853										2956	5.72257	2956	0.000338775										2956	6.00055	2956	-0.000220998										2956	6.18351	2956	3.89104e-05
	2958	6.17183	2958	-4.7671e-06										2958	5.72319	2958	0.000942209										2958	6.00064	2958	-0.000122425										2958	6.18421	2958	0.000680952
	2960	6.17444	2960	0.00260704										2960	5.71849	2960	-0.00377352										2960	6.00216	2960	0.00140614										2960	6.18158	2960	-0.00200723
	2962	6.17171	2962	-0.000119913										2962	5.71851	2962	-0.00376845										2962	5.99975	2962	-0.000995377										2962	6.18554	2962	0.0018946
	2964	6.17074	2964	-0.00108564										2964	5.72104	2964	-0.00125263										2964	6.00006	2964	-0.000677075										2964	6.18349	2964	-0.000213302
	2966	6.17039	2966	-0.00143016										2966	5.7253	2966	0.00299387										2966	6.00309	2966	0.00236096										2966	6.18382	2966	5.93242e-05
	2968	6.17239	2968	0.000576497										2968	5.72451	2968	0.00219101										2968	6.00067	2968	-5.13679e-05										2968	6.18375	2968	-6.72562e-05
	2970	6.17929	2970	7.66857e-05										2970	5.7215	2970	-0.000831274										2970	6.00224	2970	0.00152585										2970	6.1871	2970	0.00322723
	2972	6.17648	2972	6.22213e-05										2972	5.72119	2972	-0.00115304										2972	5.9997	2972	-0.00100749										2972	6.18486	2972	0.000933067
	2974	6.17297	2974	0.00118326										2974	5.72236	2974	5.64425e-06										2974	5.99607	2974	-1.29603e-05										2974	6.1839	2974	-7.94588e-05
	2976	6.17146	2976	-0.000315646										2976	5.72044	2976	-0.00192528										2976	6.00033	2976	-0.000366246										2976	6.18627	2976	0.00223995
	2978	6.17126	2978	-0.000503527										2978	5.72124	2978	-0.00113589										2978	5.9998	2978	-0.000891873										2978	6.18381	2978	-0.0002684
	2980	6.1707	2980	-0.00105041										2980	5.72493	2980	0.00254375										2980	5.99905	2980	-0.00163848										2980	6.18359	2980	-0.000534199
	2982	6.17301	2982	0.00127366										2982	5.72181	2982	-0.000586438										2982	5.99967	2982	-0.00101617										2982	6.18302	2982	-0.00114713
	2984	6.17078	2984	-0.000941354										2984	5.72018	2984	-0.00222653										2984	5.99917	2984	-0.00151508										2984	6.18251	2984	-0.00169685
	2986	6.17282	2986	0.00111451										2986	5.72077	2986	-0.0016466										2986	6.00099	2986	0.000304697										2986	6.18309	2986	-0.00115305
	2988	6.17533	2988	0.00364122										2988	5.72358	2988	0.00115327										2988	5.9972	2988	-0.00348697										2988	6.18432	2988	4.46297e-05
	2990	6.17533	2990	0.00365872										2990	5.72345	2990	0.00101299										2990	6.00144	2990	0.000749786										2990	6.18562	2990	0.00131654
	2992	6.17156	2992	-9.30348e-05										2992	5.72142	2992	-0.00102753										2992	6.00061	2992	-8.51484e-05										2992	6.18315	2992	-0.00117697
	2994	6.17	2994	-0.00163409										2994	5.72456	2994	0.00210163										2994	5.99895	2994	-0.00175191										2994	6.18317	2994	-0.00117553
	2996	6.1684	2996	-0.00321449										2996	5.72265	2996	0.00018038										2996	6.00082	2996	0.000109379										2996	6.18348	2996	-0.000878774
	2998	6.17074	2998	-0.000854293										2998	5.72402	2998	0.00153862										2998	6.00064	2998	-8.14258e-05										2998	6.18707	2998	0.00270369
	3000	6.17596	3000	-0.000107367										3000	5.72301	3000	0.000516246										3000	5.99885	3000	-0.00188446										3000	6.18478	3000	0.000412242
	3002	6.17091	3002	-0.000642308										3002	5.72112	3002	-0.00138683										3002	6.00131	3002	0.000560142										3002	6.18474	3002	0.000377281
	3004	6.16693	3004	-0.000116946										3004	5.7232	3004	0.000679281										3004	6.00436	3004	0.00359223										3004	6.18608	3004	0.00172921
	3006	6.1675	3006	-0.00011947										3006	5.7225	3006	-3.55197e-05										3006	5.99949	3006	-0.00129833										3006	6.18464	3006	0.000308436
	3008	6.16955	3008	-0.0019362										3008	5.72327	3008	0.000718657										3008	6.00013	3008	-0.000681704										3008	6.18293	3008	-0.00137462
	3010	6.17388	3010	0.00241644										3010	5.72212	3010	-0.000448298										3010	5.99963	3010	-0.00120803										3010	6.18332	3010	-0.000949527
	3012	6.17341	3012	0.00196927										3012	5.72023	3012	-0.0023565										3012	6.00417	3012	0.00330253										3012	6.18165	3012	-0.00257586
	3014	6.17355	3014	0.00213224										3014	5.72232	3014	-0.00028606										3014	6.00529	3014	-8.85325e-06										3014	6.183	3014	-0.00117317
	3016	6.16904	3016	-0.00235474										3016	5.72338	3016	0.000752901										3016	6.00257	3016	0.00163371										3016	6.18465	3016	0.000538984
	3018	6.17185	3018	0.000478289										3018	5.72223	3018	-0.000419738										3018	5.99963	3018	-0.00134601										3018	6.18692	3018	0.00288106
	3020	6.17602	3020	-8.46555e-05										3020	5.72708	3020	-1.38135e-05										3020	6.00102	3020	5.27317e-07										3020	6.18445	3020	0.000493532
	3022	6.17576	3022	-7.08399e-05										3022	5.72228	3022	-0.000420308										3022	6.00348	3022	0.00241314										3022	6.18584	3022	0.00197686
	3024	6.17481	3024	0.00350663										3024	5.72052	3024	-0.00220849										3024	6.00407	3024	0.00295167										3024	6.18477	3024	0.00101153
	3026	6.16841	3026	-0.00287108										3026	5.7231	3026	0.000341212										3026	6.00319	3026	0.00201593										3026	6.18145	3026	-0.00219198
	3028	6.17008	3028	-0.00117916										3028	5.72313	3028	0.000338677										3028	6.00016	3028	-0.00107425										3028	6.18135	3028	-0.00216317
	3030	6.17115	3030	-8.76854e-05										3030	5.72223	3030	-0.000596236										3030	5.99991	3030	-0.00138905										3030	6.18248	3030	-0.000891531
	3032	6.16791	3032	-0.00330674										3032	5.7236	3032	0.000736334										3032	6.00059	3032	-0.000778642										3032	6.18367	3032	0.000453437
	3034	6.16777	3034	-0.00342642										3034	5.72162	3034	-0.00128375										3034	5.99935	3034	-0.00209322										3034	6.1813	3034	-0.00174775
	3036	6.17191	3036	0.000733211										3036	5.72116	3036	-0.00178664										3036	5.99292	3036	1.56081e-05										3036	6.18251	3036	-0.000354555
	3038	6.17349	3038	0.00233206										3038	5.72464	3038	0.00164752										3038	5.99865	3038	-0.00295808										3038	6.18495	3038	0.00228354
	3040	6.17212	3040	0.000980035										3040	5.72359	3040	0.000548578										3040	6.00218	3040	0.000481264										3040	6.18024	3040	-0.00221292
	3042	6.17276	3042	0.00163705										3042	5.72294	3042	-0.00015361										3042	6.00375	3042	0.00195486										3042	6.18484	3042	0.00261662
	3044	6.1733	3044	0.00223475										3044	5.71957	3044	-0.00333657										3044	6.00251	3044	0.00290718										3044	6.18692	3044	0.00395554
	3046	6.17726	3046	0.00612442										3046	5.71972	3046	-0.00316986										3046	6.00179	3046	0.00215627										3046	6.18369	3046	0.000679294
	3048	6.18074	3048	0.0095358										3048	5.71639	3048	-0.0064849										3048	6.00471	3048	0.00504398										3048	6.19429	3048	0.011233
	3050	6.16541	3050	-0.00586099										3050	5.71766	3050	-0.00520173										3050	6.00273	3050	0.00303036										3050	6.1993	3050	0.0161967
	3052	6.14372	3052	-0.0276158										3052	5.72404	3052	0.00118962										3052	5.99346	3052	-0.00627454										3052	6.18431	3052	0.0011606
	3054	6.14163	3054	-0.0297687										3054	5.72092	3054	-0.00192085										3054	5.99006	3054	-0.00971065										3054	6.16421	3054	-0.0189854
	3056	6.15696	3056	-0.0144993										3056	5.72602	3056	0.00318682										3056	5.99229	3056	-0.00751794										3056	6.16711	3056	-0.0161311
	3058	6.17188	3058	0.000362219										3058	5.72704	3058	0.00421262										3058	6.00202	3058	0.00217365										3058	6.17837	3058	-0.00491649
	3060	6.17462	3060	0.00304609										3060	5.72217	3060	-0.000653469										3060	6.01148	3060	0.0115942										3060	6.18317	3060	-0.000161508
	3062	6.17239	3062	0.000762353										3062	5.71855	3062	-0.00427146										3062	6.01588	3062	0.0159537										3062	6.18247	3062	-0.000906084
	3064	6.17484	3064	0.00316109										3064	5.7171	3064	-0.00572137										3064	6.00943	3064	0.00946227										3064	6.1806	3064	-0.00282016
	3066	6.17246	3066	0.000732362										3066	5.71777	3066	-0.0050532										3066	6.00428	3066	0.00426994										3066	6.18228	3066	-0.00118367
	3068	6.17057	3068	-0.00120376										3068	5.7159	3068	-0.00692697										3068	5.99863	3068	-0.00142324										3068	6.17954	3068	-0.00396657
	3070	6.16911	3070	-0.00270723										3070	5.7175	3070	-0.00533266										3070	5.99715	3070	-0.00294721										3070	6.17826	3070	-0.00528879
	3072	6.16594	3072	-0.00591799										3072	5.72298	3072	0.000139709										3072	5.99764	3072	-0.00250191										3072	6.17859	3072	-0.0050003
	3074	6.16274	3074	-0.00413938										3074	5.72372	3074	0.000870144										3074	5.99158	3074	-0.00860729										3074	6.1831	3074	-0.000531046
	3076	6.16888	3076	-0.00305123										3076	5.72293	3076	6.86504e-05										3076	5.99185	3076	-0.00838329										3076	6.18537	3076	-0.00211457
	3078	6.1642	3078	-0.00776362										3078	5.72566	3078	0.00278523										3078	5.99705	3078	-0.00322986										3078	6.18386	3078	0.000149943
	3080	6.16523	3080	-0.00676318										3080	5.72401	3080	0.0011199										3080	5.99745	3080	-0.00287693										3080	6.18359	3080	-0.00015824
	3082	6.17042	3082	-0.00587872										3082	5.71922	3082	-0.00368734										3082	6.00114	3082	0.000765547										3082	6.18242	3082	-0.00136549
	3084	6.16697	3084	-0.00507366										3084	5.72266	3084	-0.000266472										3084	6.00215	3084	0.00172763										3084	6.18146	3084	-0.00236177
	3086	6.16773	3086	-0.00433456										3086	5.72118	3086	-0.00176748										3086	5.99921	3086	-0.00126061										3086	6.18302	3086	-0.000837057
	3088	6.17053	3088	-0.00155258										3088	5.72233	3088	-0.000640341										3088	6.0029	3088	0.00238087										3088	6.17832	3088	-0.00105158
	3090	6.16776	3090	-0.0043377										3090	5.72098	3090	-0.00201504										3090	6.00219	3090	0.00162214										3090	6.18188	3090	-0.0020445
	3092	6.16646	3092	-0.00564994										3092	5.72569	3092	0.00266845										3092	6.00349	3092	0.00287325										3092	6.18244	3092	-0.0015166
	3094	6.1652	3094	-0.00691931										3094	5.72549	3094	0.00244015										3094	6.00114	3094	0.000474273										3094	6.18209	3094	-0.0018976
	3096	6.16766	3096	-0.00446584										3096	5.72502	3096	0.00194009										3096	5.99875	3096	-0.00196474										3096	6.18533	3096	0.00131254
	3098	6.16865	3098	-0.00347956										3098	5.7229	3098	-0.000211699										3098	5.99926	3098	-0.00150373										3098	6.18285	3098	-0.00119618
	3100	6.16855	3100	-0.00358049										3100	5.72022	3100	-0.00292518										3100	6.0003	3100	-0.00051263										3100	6.18344	3100	-0.000633731
	3102	6.17048	3102	-0.00164867										3102	5.71799	3102	-0.00519032										3102	6.00328	3102	0.00241862										3102	6.18226	3102	-0.0018401
	3104	6.16765	3104	-0.00447415										3104	5.72153	3104	-0.00168709										3104	6.00121	3104	0.000300079										3104	6.18408	3104	-4.52872e-05
	3106	6.17094	3106	-0.00117699										3106	5.72226	3106	-0.000995431										3106	5.99987	3106	-0.00108819										3106	6.18371	3106	-0.000439272
	3108	6.17407	3108	0.00196276										3108	5.72027	3108	-0.00302531										3108	6.00037	3108	-0.000636115										3108	6.18379	3108	-0.000382052
	3110	6.17321	3110	0.00111504										3110	5.72321	3110	-0.000126688										3110	6.00348	3110	0.00242635										3110	6.18524	3110	0.00104638
	3112	6.17381	3112	0.00172978										3112	5.72428	3112	0.000900493										3112	6.00695	3112	0.000579682										3112	6.18667	3112	0.00245602
	3114	6.16853	3114	-0.00353309										3114	5.72626	3114	0.00283628										3114	6.0008	3114	-0.000347252										3114	6.18748	3114	-6.95817e-05
	3116	6.17027	3116	-0.00177366										3116	5.72579	3116	0.00232073										3116	5.99856	3116	-0.0026332										3116	6.18586	3116	0.00160892
	3118	6.17386	3118	0.00183798										3118	5.72463	3118	0.00111389										3118	6.00182	3118	0.000581506										3118	6.18757	3118	-2.94851e-05
	3120	6.17269	3120	0.000691746										3120	5.72542	3120	0.00185582										3120	6.00141	3120	0.000126933										3120	6.18569	3120	0.00140662
	3122	6.17575	3122	0.00377754										3122	5.7224	3122	-0.00121342										3122	6.00034	3122	-0.000986854										3122	6.18203	3122	-0.00226775
	3124	6.17494	3124	0.00299524										3124	5.72301	3124	-0.000653758										3124	5.99814	3124	-0.00322979										3124	6.18318	3124	-0.00113095
	3126	6.16852	3126	-0.00339524										3126	5.72015	3126	-0.00356514										3126	6.00151	3126	9.81937e-05										3126	6.18367	3126	-0.000652995
	3128	6.17298	3128	0.00109597										3128	5.72191	3128	-0.00185749										3128	6.0034	3128	0.00194716										3128	6.1863	3128	0.00196609
	3130	6.17229	3130	0.000438745										3130	5.72295	3130	-0.000870742										3130	5.99997	3130	-0.00152282										3130	6.1825	3130	-0.00184371
	3132	6.17101	3132	-0.000807039										3132	5.72461	3132	0.000735176										3132	6.00115	3132	-0.000381685										3132	6.18355	3132	-0.000802411
	3134	6.17133	3134	-0.000451519										3134	5.72326	3134	-0.000669659										3134	6.00525	3134	0.00368064										3134	6.18098	3134	1.85546e-05
	3136	6.17121	3136	-0.000534834										3136	5.72332	3136	-0.000665171										3136	6.0034	3136	0.00179421										3136	6.18067	3136	1.76799e-05
	3138	6.17777	3138	0.000272345										3138	5.72217	3138	-0.00187128										3138	6.00367	3138	0.00202911										3138	6.18268	3138	-0.00169224
	3140	6.17537	3140	0.00370143										3140	5.72406	3140	-3.79015e-05										3140	6.00313	3140	0.0014554										3140	6.18573	3140	0.00135315
	3142	6.16984	3142	-0.00178929										3142	5.7265	3142	0.00234505										3142	6.00214	3142	0.000433153										3142	6.18604	3142	0.00165948
	3144	6.16723	3144	0.000154912										3144	5.72577	3144	0.00155766										3144	5.99984	3144	-0.00189757										3144	6.18056	3144	8.54634e-06
	3146	6.16965	3146	-0.00189929										3146	5.72275	3146	-0.00151999										3146	6.00117	3146	-0.000596686										3146	6.18311	3146	-0.00127518
	3148	6.17058	3148	-0.00092891										3148	5.72106	3148	-0.00326779										3148	6.00159	3148	-0.000204136										3148	6.18532	3148	0.000933741
	3150	6.17188	3150	0.000411483										3150	5.72311	3150	-0.00127566										3150	6.00063	3150	-0.00118984										3150	6.18566	3150	0.00127344
	3152	6.17183	3152	0.0004017										3152	5.7232	3152	-0.00124349										3152	6.00097	3152	-0.000873742										3152	6.18285	3152	-0.00153612
	3154	6.17097	3154	-0.000418455										3154	5.72229	3154	-0.00221119										3154	6.00077	3154	-0.00109576										3154	6.18276	3154	-0.00162501
	3156	6.1717	3156	0.00035082										3156	5.72622	3156	0.00166135										3156	6.00269	3156	0.000804185										3156	6.18419	3156	-0.000193263
	3158	6.16925	3158	-0.00206068										3158	5.72639	3158	0.00177422										3158	6.00127	3158	-0.000633847										3158	6.18624	3158	0.00185906
	3160	6.16936	3160	-0.00191318										3160	5.72613	3160	0.00145755										3160	5.99894	3160	-0.00297978										3160	6.18543	3160	0.0010519
	3162	6.17354	3162	0.00230312										3162	5.72705	3162	0.00232143										3162	6.00276	3162	0.000826462										3162	6.18291	3162	-0.0014648
	3164	6.17566	3164	-6.22427e-05										3164	5.72675	3164	0.00196598										3164	5.9998	3164	-0.00214505										3164	6.18152	3164	-0.0028511
	3166	6.17137	3166	0.000201195										3166	5.72657	3166	0.00173131										3166	6.00056	3166	-0.00139424										3166	6.18034	3166	-1.79182e-05
	3168	6.17044	3168	-0.000697499										3168	5.72743	3168	0.00253754										3168	6.00352	3168	0.00155896										3168	6.18475	3168	0.000387234
	3170	6.17065	3170	-0.000458334										3170	5.72472	3170	-0.000225202										3170	6.00121	3170	-0.000755375										3170	6.1849	3170	0.000541734
	3172	6.17383	3172	0.00274844										3172	5.72171	3172	-0.0032868										3172	6.00558	3172	-0.0002896										3172	6.18676	3172	0.00240636
	3174	6.17216	3174	0.00110257										3174	5.72301	3174	-0.00203714										3174	6.00415	3174	0.00218367										3174	6.18583	3174	0.00148105
	3176	6.17224	3176	0.0012038										3176	5.72802	3176	0.00292392										3176	6.00285	3176	0.000887192										3176	6.18386	3176	-0.000484295
	3178	6.17264	3178	0.00162186										3178	5.72773	3178	0.0025865										3178	6.00376	3178	0.00180349										3178	6.18814	3178	-1.7606e-05
	3180	6.17021	3180	-0.000793516										3180	5.72445	3180	-0.000739268										3180	5.99884	3180	-0.00310737										3180	6.18141	3180	-0.00292536
	3182	6.17067	3182	-0.000322616										3182	5.72455	3182	-0.000683243										3182	6.00081	3182	-0.00112531										3182	6.18199	3182	-0.00234124
	3184	6.17169	3184	0.000704281										3184	5.72307	3184	-0.00220529										3184	6.00092	3184	-0.00100024										3184	6.18374	3184	-0.000587482
	3186	6.16849	3186	-0.00249311										3186	5.72056	3186	-0.00475527										3186	6.00327	3186	0.0013679										3186	6.18569	3186	0.00136584
	3188	6.16916	3188	-0.0018251										3188	5.72102	3188	-0.00433305										3188	6.00359	3188	0.00170919										3188	6.18557	3188	0.00124863
	3190	6.17216	3190	0.00116803										3190	5.72692	3190	0.00153153										3190	6.00296	3190	0.00110373										3190	6.18267	3190	-0.0016492
	3192	6.1715	3192	0.000495953										3192	5.72828	3192	0.0028586										3192	6.00335	3192	0.00152157										3192	6.1858	3192	0.00148226
	3194	6.16967	3194	-0.00135163										3194	5.72547	3194	1.83216e-05										3194	5.9978	3194	0.000130325										3194	6.18528	3194	0.00096289
	3196	6.17605	3196	1.13437e-05										3196	5.72311	3196	-0.00236916										3196	5.99803	3196	-0.00373249										3196	6.18629	3196	0.00197261
	3198	6.1734	3198	0.00232538										3198	5.7253	3198	-0.000203684										3198	5.99939	3198	-0.00233423										3198	6.18601	3198	0.0016913
	3200	6.16974	3200	-0.00137069										3200	5.72418	3200	-0.0013451										3200	6.00371	3200	0.00202766										3200	6.1835	3200	-0.000821122
	3202	6.1708	3202	-0.000353581										3202	5.72893	3202	0.00338675										3202	6.00363	3202	0.00199326										3202	6.1834	3202	-0.000924782
	3204	6.17482	3204	0.00361636										3204	5.73333	3204	0.00777204										3204	6.00094	3204	-0.000647348										3204	6.1853	3204	0.000970215
	3206	6.17009	3206	-0.00117122										3206	5.72933	3206	0.00376091										3206	6.00121	3206	-0.000324081										3206	6.18533	3206	0.000993756
	3208	6.16843	3208	-0.00289668										3208	5.72407	3208	-0.00150645										3208	6.00268	3208	0.00120314										3208	6.18458	3208	0.000235727
	3210	6.17372	3210	0.00231963										3210	5.72389	3210	-0.00168988										3210	6.00362	3210	0.0022044										3210	6.18539	3210	0.00103601
	3212	6.16847	3212	-0.00301267										3212	5.72374	3212	-0.00183921										3212	6.00145	3212	9.97781e-05										3212	6.18413	3212	-0.000235515
	3214	6.17317	3214	0.00159605										3214	5.72148	3214	-0.00409427										3214	6.00029	3214	-0.00099064										3214	6.18351	3214	-0.00086897
	3216	6.1767	3216	4.65062e-05										3216	5.72622	3216	0.000655122										3216	6.00114	3216	-6.67726e-05										3216	6.18283	3216	-0.00156448
	3218	6.17622	3218	4.42594e-05										3218	5.72473	3218	-0.000820854										3218	6.00219	3218	0.00106146										3218	6.1826	3218	-0.00181217
	3220	6.17332	3220	0.00141453										3220	5.7261	3220	0.000567982										3220	6.00102	3220	-2.58448e-05										3220	6.18505	3220	0.000617826
	3222	6.17141	3222	-0.000626513										3222	5.72584	3222	0.000331812										3222	6.00106	3222	0.000101384										3222	6.18586	3222	0.00140538
	3224	6.17406	3224	0.00188151										3224	5.72453	3224	-0.000949177										3224	6.00223	3224	0.00136323										3224	6.18335	3224	-0.00112965
	3226	6.17031	3226	-0.00202181										3226	5.72605	3226	0.000605204										3226	5.99939	3226	-0.00138021										3226	6.18372	3226	-0.000787384
	3228	6.16797	3228	1.44116e-05										3228	5.72453	3228	-0.000874854										3228	6.00043	3228	-0.000238855										3228	6.18103	3228	1.07322e-05
	3230	6.17095	3230	-0.00172415										3230	5.72533	3230	-2.9158e-05										3230	5.99946	3230	-0.00110262										3230	6.18287	3230	-0.00170156
	3232	6.17073	3232	-0.00213402										3232	5.7229	3232	-0.00240751										3232	6.00021	3232	-0.000241428										3232	6.18439	3232	-0.000218293
	3234	6.17433	3234	0.00126308										3234	5.72541	3234	0.000160284										3234	6.00562	3234	-7.92626e-05										3234	6.18718	3234	0.00253169
	3236	6.17376	3236	0.00047669										3236	5.72686	3236	0.00167443										3236	6.00712	3236	-0.000187546										3236	6.18297	3236	-0.00172176
	3238	6.17428	3238	0.000766379										3238	5.72433	3238	-0.00078487										3238	6.00335	3238	0.00326282										3238	6.18386	3238	-0.000878794
	3240	6.17688	3240	0.00312169										3240	5.72575	3240	0.000712588										3240	5.99766	3240	-0.00229525										3240	6.18565	3240	0.00086043
	3242	6.17155	3242	-0.00246783										3242	5.72587	3242	0.000917015										3242	5.99746	3242	-0.00235792										3242	6.18621	3242	0.00136576
	3244	6.1711	3244	-0.00254697										3244	5.72772	3244	0.00252997										3244	6.00092	3244	0.0012449										3244	6.18844	3244	0.0033848
	3246	6.17682	3246	0.00311667										3246	5.72464	3246	-0.000553984										3246	6.00387	3246	0.00186742										3246	6.18724	3246	0.00217369
	3248	6.18035	3248	0.00659268										3248	5.71865	3248	-0.00654851										3248	6.0065	3248	0.00451522										3248	6.19534	3248	0.0102633
	3250	6.17521	3250	0.00140116										3250	5.72001	3250	-0.00519362										3250	6.00215	3250	0.000181684										3250	6.20245	3250	0.0173638
	3252	6.14911	3252	-0.0247478										3252	5.72383	3252	-0.00137929										3252	5.99668	3252	-0.0052732										3252	6.18275	3252	-0.00234492
	3254	6.1438	3254	-0.0301041										3254	5.72822	3254	0.00300448										3254	5.99122	3254	-0.0107195										3254	6.16456	3254	-0.0205428
	3256	6.15922	3256	-0.0147277										3256	5.73077	3256	0.00554768										3256	5.99283	3256	-0.00909715										3256	6.16723	3256	-0.0178799
	3258	6.17527	3258	0.00128147										3258	5.72782	3258	0.00259033										3258	5.99947	3258	-0.00244625										3258	6.17785	3258	-0.00726609
	3260	6.18093	3260	0.00690351										3260	5.72839	3260	0.00315242										3260	6.00993	3260	0.0080232										3260	6.18463	3260	-0.000491429
	3262	6.1837	3262	0.00963848										3262	5.72264	3262	-0.00260604										3262	6.01515	3262	0.0132512										3262	6.1846	3262	-0.000525891
	3264	6.17618	3264	0.00208641										3264	5.71611	3264	-0.00914504										3264	6.01134	3264	0.00944768										3264	6.18009	3264	-0.00503947
	3266	6.1746	3266	0.000477363										3266	5.71901	3266	-0.00625459										3266	6.0049	3266	0.00301268										3266	6.17971	3266	-0.00542215
	3268	6.17254	3268	-0.00160862										3268	5.72022	3268	-0.00505468										3268	6.00302	3268	0.00113618										3268	6.17933	3268	-0.00580393
	3270	6.17067	3270	-0.00350149										3270	5.72107	3270	-0.00421531										3270	5.99908	3270	-0.00280183										3270	6.17735	3270	-0.00778481
	3272	6.16961	3272	-0.00458122										3272	5.72195	3272	-0.00334648										3272	5.99491	3272	-0.00697137										3272	6.17945	3272	-0.00568479
	3274	6.1699	3274	-0.00430778										3274	5.72392	3274	-0.00138818										3274	5.99548	3274	-0.00640242										3274	6.17983	3274	-0.00530385
	3276	6.17052	3276	-0.00370116										3276	5.72677	3276	0.00144958										3276	5.99417	3276	-0.00771499										3276	6.17797	3276	-0.007162
	3278	6.16958	3278	-0.00465133										3278	5.73003	3278	8.61051e-05										3278	5.99681	3278	-0.00507909										3278	6.18329	3278	-0.00183925
	3280	6.16934	3280	-0.00489828										3280	5.72365	3280	-0.00169649										3280	5.99454	3280	-0.0073547										3280	6.18484	3280	-0.000285583
	3282	6.17299	3282	-0.001252										3282	5.72775	3282	0.00238968										3282	5.99738	3282	-0.00452182										3282	6.17963	3282	-0.00549102
	3284	6.16875	3284	-0.0054925										3284	5.73071	3284	-6.01577e-06										3284	5.99952	3284	-0.00239044										3284	6.18201	3284	-0.00310555
	3286	6.16707	3286	-0.00716978										3286	5.72903	3286	0.00364042										3286	6.00141	3286	-0.000510555										3286	6.18195	3286	-0.0031592
	3288	6.16938	3288	-0.00485385										3288	5.72615	3288	0.000744994										3288	6.00253	3288	0.000597858										3288	6.18495	3288	-0.000151955
	3290	6.16877	3290	-0.00545472										3290	5.72638	3290	0.000959035										3290	6.00353	3290	0.00158481										3290	6.18722	3290	0.00212616
	3292	6.16811	3292	-0.00610242										3292	5.72639	3292	0.000952545										3292	6.00632	3292	-0.000883097										3292	6.18181	3292	-0.00327486
	3294	6.16646	3294	-0.00773698										3294	5.72948	3294	0.00402552										3294	6.00416	3294	0.00218441										3294	6.181	3294	-0.00407503
	3296	6.17192	3296	-0.00225842										3296	5.72348	3296	-0.00199204										3296	6.00396	3296	0.0019671										3296	6.18257	3296	-0.00249436
	3298	6.16861	3298	-0.00554678										3298	5.72027	3298	-0.000344714										3298	6.00216	3298	0.000148423										3298	6.18813	3298	0.00307714
	3300	6.16998	3300	-0.00415211										3300	5.72366	3300	-0.00184876										3300	6.0027	3300	0.0006684										3300	6.18545	3300	0.000409447
	3302	6.1711	3302	-0.00300446										3302	5.72563	3302	0.000102067										3302	6.00473	3302	0.00267706										3302	6.18442	3302	-0.000607457
	3304	6.16937	3304	-0.00470387										3304	5.72429	3304	-0.00125765										3304	6.00095	3304	-0.00112555										3304	6.18148	3304	-0.00353359
	3306	6.16935	3306	-0.00469042										3306	5.72582	3306	0.000252097										3306	5.99826	3306	0.000542351										3306	6.18155	3306	-0.00344897
	3308	6.17243	3308	-0.00157416										3308	5.7257	3308	0.000111293										3308	5.99743	3308	0.00059147										3308	6.18418	3308	-0.000803617
	3310	6.17391	3310	-5.51612e-05										3310	5.72516	3310	-0.000450061										3310	6.00026	3310	-0.00189072										3310	6.18288	3310	-0.00208756
	3312	6.17525	3312	0.00132649										3312	5.72713	3312	0.00149803										3312	5.99971	3312	-0.00246809										3312	6.18159	3312	-0.00336082
	3314	6.17475	3314	0.000870725										3314	5.7246	3314	-0.00105443										3314	6.00046	3314	-0.00174653										3314	6.18512	3314	0.000186583
	3316	6.17324	3316	-0.000592554										3316	5.72346	3316	-0.00221746										3316	6.00192	3316	-0.000316006										3316	6.18475	3316	-0.000165388
	3318	6.1701	3318	-0.00368344										3318	5.72434	3318	-0.00136105										3318	6.00163	3318	-0.000636466										3318	6.18539	3318	0.000493243
	3320	6.16989	3320	-0.00384202										3320	5.72497	3320	-0.000755207										3320	6.00306	3320	0.000762142										3320	6.18127	3320	-0.00360755
	3322	6.17544	3322	0.0017616										3322	5.7273	3322	0.00155006										3322	6.00347	3322	0.00113987										3322	6.18118	3322	-0.00367781
	3324	6.17597	3324	0.0023473										3324	5.72618	3324	0.000404748										3324	6.00145	3324	-0.000913215										3324	6.18631	3324	0.00147244
	3326	6.17421	3326	0.000644975										3326	5.72881	3326	0.00300885										3326	6.0049	3326	0.00250293										3326	6.18406	3326	-0.000756836
	3328	6.17237	3328	-0.0011355										3328	5.72786	3328	0.00203237										3328	6.00297	3328	0.000538386										3328	6.18461	3328	-0.000185673
	3330	6.17068	3330	-0.00276424										3330	5.72369	3330	-0.00216471										3330	6.00188	3330	-0.000586799										3330	6.18165	3330	-0.00312411
	3332	6.17234	3332	-0.00104139										3332	5.72935	3332	0.00346761										3332	5.99895	3332	-0.00355255										3332	6.18467	3332	-8.21808e-05
	3334	6.17589	3334	0.00257292										3334	5.72717	3334	0.00125932										3334	6.00197	3334	-0.000568807										3334	6.18544	3334	0.00071007
	3336	6.17469	3336	0.00143855										3336	5.72599	3336	5.04157e-05										3336	6.0033	3336	0.000724509										3336	6.18407	3336	-0.000637396
	3338	6.17316	3338	-2.46563e-05										3338	5.72603	3338	6.08937e-05										3338	6.00211	3338	-0.000502529										3338	6.18434	3338	-0.000344622
	3340	6.17218	3340	-0.00093684										3340	5.72503	3340	-0.000969256										3340	6.00409	3340	0.00144015										3340	6.18311	3340	-0.00155165
	3342	6.17146	3342	-0.00158816										3342	5.7243	3342	-0.00173004										3342	6.00501	3342	0.00232263										3342	6.18223	3342	-0.00240853
	3344	6.17331	3344	0.000331207										3344	5.72608	3344	1.85343e-05										3344	6.00514	3344	0.00241499										3344	6.18903	3344	0.0044147
	3346	6.1712	3346	-0.00170889										3346	5.7241	3346	-0.00199354										3346	6.00375	3346	0.000987318										3346	6.18705	3346	0.00245798
	3348	6.17158	3348	-0.00125865										3348	5.72376	3348	-0.00236628										3348	6.00595	3348	0.00314969										3348	6.18633	3348	0.00176127
	3350	6.17269	3350	-7.82254e-05										3350	5.72848	3350	0.00232032										3350	5.99907	3350	-0.0037678										3350	6.18539	3350	0.000844518
	3352	6.17053	3352	-0.00216782										3352	5.73116	3352	-1.98027e-05										3352	5.99954	3352	-0.00333507										3352	6.18407	3352	-0.00045233
	3354	6.1734	3354	0.000772381										3354	5.72562	3354	-0.000608509										3354	6.00131	3354	-0.00160201										3354	6.18273	3354	-0.00176933
	3356	6.1718	3356	-0.000757822										3356	5.72414	3356	-0.00212396										3356	6.00259	3356	-0.000358542										3356	6.18504	3356	0.000563474
	3358	6.1754	3358	0.00291137										3358	5.72035	3358	5.78584e-06										3358	6.00084	3358	-0.00214456										3358	6.18512	3358	0.000666014
	3360	6.17436	3360	0.00193975										3360	5.72412	3360	-0.00221698										3360	6.00226	3360	-0.000759965										3360	6.18478	3360	0.000348237
	3362	6.17577	3362	0.00341711										3362	5.73101	3362	1.80969e-05										3362	6.00431	3362	0.00125534										3362	6.18524	3362	0.000830084
	3364	6.16983	3364	-0.00245678										3364	5.7337	3364	2.28651e-05										3364	6.00552	3364	0.00243147										3364	6.18396	3364	-0.000428507
	3366	6.16874	3366	-0.00348214										3366	5.72898	3366	0.00252805										3366	6.00446	3366	0.00133853										3366	6.18416	3366	-0.000207595
	3368	6.17195	3368	-0.000209193										3368	5.72564	3368	-0.00085176										3368	6.00349	3368	0.000336621										3368	6.18103	3368	-0.00331725
	3370	6.17202	3370	-7.81804e-05										3370	5.72578	3370	-0.000752337										3370	6.00313	3370	-5.41389e-05										3370	6.18391	3370	-0.000417523
	3372	6.17218	3372	0.000140659										3372	5.72877	3372	0.00219631										3372	6.00095	3372	-0.00226364										3372	6.18365	3372	-0.000658492
	3374	6.1689	3374	-0.00308292										3374	5.72711	3374	0.00049417										3374	6.00461	3374	0.00136825										3374	6.18327	3374	-0.00102022
	3376	6.17449	3376	0.00256083										3376	5.72899	3376	0.00233123										3376	6.00412	3376	0.000851626										3376	6.18184	3376	-0.00243278
	3378	6.17594	3378	0.00406165										3378	5.72586	3378	-0.000842516										3378	6.00131	3378	-0.00198337										3378	6.18185	3378	-0.00240623
	3380	6.17327	3380	0.00143928										3380	5.72788	3380	0.00113291										3380	6.00138	3380	-0.00193663										3380	6.18263	3380	-0.00161066
	3382	6.17112	3382	-0.000666551										3382	5.72842	3382	0.00162751										3382	6.00516	3382	0.00182199										3382	6.18444	3382	0.000213876
	3384	6.17066	3384	-0.00108611										3384	5.73239	3384	2.67476e-05										3384	6.00629	3384	0.0029326										3384	6.18531	3384	0.00109729
	3386	6.16885	3386	-0.00285968										3386	5.7299	3386	0.00301414										3386	6.00328	3386	-9.46556e-05										3386	6.18568	3386	0.00147952
	3388	6.16783	3388	-0.00384755										3388	5.72321	3388	-0.00372385										3388	6.00221	3388	-0.00117965										3388	6.1844	3388	0.000210469
	3390	6.17023	3390	-0.00142										3390	5.72633	3390	-0.000652726										3390	6.00136	3390	-0.00204224										3390	6.18431	3390	0.000130075
	3392	6.17027	3392	-0.00135733										3392	5.72528	3392	-0.0017525										3392	6.00112	3392	-0.00229229										3392	6.18207	3392	-0.00210175
	3394	6.17175	3394	0.000140154										3394	5.72552	3394	-0.0015632										3394	5.9991	3394	9.4826e-05										3394	6.18561	3394	0.00144492
	3396	6.17367	3396	0.00207215										3396	5.72692	3396	-0.000214824										3396	6.00249	3396	-0.000934223										3396	6.18396	3396	-0.0002
	3398	6.1723	3398	0.000708352										3398	5.72781	3398	0.000622607										3398	6.00459	3398	0.00116419										3398	6.1858	3398	0.0016434
	3400	6.174	3400	0.00240843										3400	5.72836	3400	0.00111908										3400	6.00566	3400	0.00223572										3400	6.1819	3400	-0.00225495
	3402	6.1686	3402	-0.00299792										3402	5.7274	3402	0.000104573										3402	6.00483	3402	0.00141051										3402	6.18189	3402	-0.00226516
	3404	6.16814	3404	-0.00347105										3404	5.72459	3404	-0.00276092										3404	6.00334	3404	-7.1271e-05										3404	6.1835	3404	-0.000657301
	3406	6.1698	3406	-0.00183128										3406	5.7237	3406	-0.00370742										3406	6.00387	3406	0.000470516										3406	6.18759	3406	0.00342853
	3408	6.17497	3408	0.00331106										3408	5.7262	3408	-0.00126494										3408	6.00449	3408	0.00110603										3408	6.1849	3408	0.000732253
	3410	6.17341	3410	0.0017156										3410	5.72838	3410	0.000856494										3410	6.00786	3410	0.000328532										3410	6.18542	3410	0.00124376
	3412	6.17132	3412	-0.000417986										3412	5.72973	3412	0.00214688										3412	6.00409	3412	0.000748906										3412	6.18515	3412	0.000962972
	3414	6.17489	3414	0.00309993										3414	5.72588	3414	-0.00176381										3414	6.0023	3414	-0.00101341										3414	6.18647	3414	0.00226978
	3416	6.17521	3416	0.003359										3416	5.72916	3416	0.00145441										3416	6.0004	3416	-0.00288135										3416	6.18463	3416	0.000414104
	3418	6.17365	3418	0.00172885										3418	5.72715	3418	-0.000618467										3418	5.99898	3418	0.000336239										3418	6.18567	3418	0.00143583
	3420	6.17428	3420	0.0022791										3420	5.7228	3420	-3.1037e-05										3420	6.00303	3420	-0.00017338										3420	6.18698	3420	0.00272487
	3422	6.17064	3422	-0.00145061										3422	5.7289	3422	0.00100238										3422	6.006	3422	0.00284287										3422	6.18687	3422	0.00259112
	3424	6.17054	3424	-0.00165067										3424	5.73095	3424	0.00298608										3424	6.00446	3424	0.00135419										3424	6.18154	3424	-0.00276553
	3426	6.173	3426	0.00069852										3426	5.72649	3426	-0.00154141										3426	6.00366	3426	0.000610775										3426	6.1808	3426	-0.00353517
	3428	6.17099	3428	-0.00143342										3428	5.72694	3428	-0.00116008										3428	5.99924	3428	-0.0037472										3428	6.18517	3428	0.000802091
	3430	6.17164	3430	-0.000916895										3430	5.72606	3430	-0.00210998										3430	6.0031	3430	0.000180438										3430	6.18233	3430	-0.00207386
	3432	6.17441	3432	0.00170769										3432	5.72715	3432	-0.00109111										3432	6.0022	3432	-0.000646111										3432	6.18221	3432	-0.00223312
	3434	6.17074	3434	-0.00212007										3434	5.72938	3434	0.00106651										3434	5.99746	3434	-6.11875e-05										3434	6.18375	3434	-0.000735804
	3436	6.17118	3436	-0.0018506										3436	5.72953	3436	0.00114286										3436	6.00071	3436	-0.00197103										3436	6.18244	3436	-0.00209202
	3438	6.17304	3438	-0.00017432										3438	5.73109	3438	0.00262791										3438	6.00437	3438	0.00178099										3438	6.18587	3438	0.00128812
	3440	6.17373	3440	0.00031835										3440	5.73145	3440	0.00291165										3440	6.00434	3440	0.00184958										3440	6.18825	3440	0.00361449
	3442	6.17481	3442	0.00118697										3442	5.72706	3442	-0.00155595										3442	6.00226	3442	-0.000125044										3442	6.18382	3442	-0.000873
	3444	6.17432	3444	0.00135798										3444	5.72817	3444	-0.00111565										3444	6.00097	3444	-0.0013027										3444	6.182	3444	-0.00243734
	3446	6.17677	3446	0.00382977										3446	5.7284	3446	-0.000894299										3446	6.00374	3446	0.00198824										3446	6.1839	3446	-0.000583131
	3448	6.18296	3448	0.0100403										3448	5.72336	3448	-0.00594259										3448	6.00313	3448	0.00131195										3448	6.19434	3448	0.00981269
	3450	6.18	3450	0.0070996										3450	5.72199	3450	-0.00732051										3450	6.00299	3450	0.00110622										3450	6.20113	3450	0.0165602
	3452	6.15714	3452	-0.0157424										3452	5.72593	3452	-0.00338804										3452	6.00006	3452	-0.00188881										3452	6.18476	3452	0.000149504
	3454	6.1485	3454	-0.0243658										3454	5.72959	3454	0.000264827										3454	5.99145	3454	-0.0105631										3454	6.16796	3454	-0.0166894
	3456	6.15563	3456	-0.0172205										3456	5.73161	3456	0.0022781										3456	5.9906	3456	-0.0114764										3456	6.16882	3456	-0.0158663
	3458	6.17461	3458	0.00177346										3458	5.73096	3458	0.00162181										3458	6.00425	3458	0.00211121										3458	6.18014	3458	-0.00458135
	3460	6.17967	3460	0.00684597										3460	5.7292	3460	-0.000144052										3460	6.01486	3460	0.0126599										3460	6.17935	3460	-0.00540434
	3462	6.17575	3462	0.00293707										3462	5.72607	3462	-0.00327947										3462	6.01631	3462	0.0140498										3462	6.17996	3462	-0.00482527
	3464	6.17933	3464	0.00652672										3464	5.72407	3464	-0.00528442										3464	6.01299	3464	0.0106709										3464	6.18495	3464	-0.00514858
	3466	6.17415	3466	0.00135493										3466	5.7212	3466	-0.0081589										3466	6.00697	3466	0.00459341										3466	6.18295	3466	-0.00189072
	3468	6.17112	3468	-0.00166832										3468	5.72224	3468	-0.00712291										3468	6.00154	3468	-0.000892711										3468	6.17852	3468	-0.00634516
	3470	6.17123	3470	-0.00155304										3470	5.72107	3470	-0.00829643										3470	6.00046	3470	-0.00202735										3470	6.17806	3470	-0.00682737
	3472	6.17008	3472	-0.00269923										3472	5.72479	3472	-0.00457946										3472	5.99825	3472	-0.00429044										3472	6.1788	3472	-0.00610731
	3474	6.16999	3474	-0.0027869										3474	5.72958	3474	0.000208014										3474	5.99825	3474	-0.00434192										3474	6.18163	3474	-0.00329495
	3476	6.17249	3476	-0.00028603										3476	5.72658	3476	-0.002794										3476	5.99684	3476	-0.00580173										3476	6.18595	3476	-0.0040444
	3478	6.17367	3478	0.000893367										3478	5.72496	3478	-0.0044155										3478	5.9956	3478	-0.00708981										3478	6.18299	3478	-0.00196326
	3480	6.1702	3480	-0.0025787										3480	5.72625	3480	-0.00312648										3480	5.99876	3480	-0.00397611										3480	6.17947	3480	-0.00549389
	3482	6.17204	3482	-0.000742213										3482	5.72633	3482	-0.00304693										3482	5.9991	3482	-0.0036806										3482	6.1821	3482	-0.00287215
	3484	6.17145	3484	-0.00133717										3484	5.72526	3484	-0.00411686										3484	6.0011	3484	-0.00172322										3484	6.18582	3484	0.00084196
	3486	6.17017	3486	-0.00262355										3486	5.72738	3486	-0.00199625										3486	6.00301	3486	0.00014606										3486	6.18208	3486	-0.00290156
	3488	6.16639	3488	-0.00194577										3488	5.72606	3488	-0.0033151										3488	6.00079	3488	-0.00211273										3488	6.18395	3488	-0.00103269
	3490	6.16873	3490	-0.0040805										3490	5.72935	3490	-2.34076e-05										3490	6.00456	3490	0.00162045										3490	6.18311	3490	-0.00187146
	3492	6.16907	3492	-0.00375103										3492	5.73048	3492	0.00110882										3492	6.00248	3492	-0.000494382										3492	6.18532	3492	0.00034213
	3494	6.16962	3494	-0.0032129										3494	5.72777	3494	-0.0015984										3494	6.00302	3494	1.27932e-05										3494	6.18384	3494	-0.00113193
	3496	6.17119	3496	-0.00165607										3496	5.72903	3496	-0.000335083										3496	6.00236	3496	-0.000678007										3496	6.18458	3496	-0.000383656
	3498	6.16816	3498	-0.00470051										3498	5.72949	3498	0.00012878										3498	6.00531	3498	0.00224323										3498	6.18328	3498	-0.00167307
	3500	6.17269	3500	-0.000186194										3500	5.73183	3500	0.00247319										3500	6.00275	3500	-0.000343488										3500	6.18378	3500	-0.00116021
	3502	6.17162	3502	-0.00127308										3502	5.72932	3502	-3.1864e-05										3502	6.0012	3502	-0.00191816										3502	6.18378	3502	-0.00114508
	3504	6.17277	3504	-0.000141122										3504	5.72972	3504	0.000373626										3504	6.00113	3504	-0.00201078										3504	6.18543	3504	0.000522262
	3506	6.17286	3506	-7.02833e-05										3506	5.72824	3506	-0.00110034										3506	6.00233	3506	-0.000831358										3506	6.18571	3506	0.000821792
	3508	6.1738	3508	0.000849485										3508	5.73037	3508	0.00103622										3508	6.00354	3508	0.000360097										3508	6.18649	3508	0.00162346
	3510	6.17275	3510	-0.000221769										3510	5.73159	3510	0.00226332										3510	6.00347	3510	0.000273571										3510	6.18619	3510	0.00134724
	3512	6.17364	3512	0.000646007										3512	5.73253	3512	0.00321094										3512	6.00369	3512	0.000479048										3512	6.18806	3512	0.00324305
	3514	6.17465	3514	0.00163287										3514	5.73362	3514	-0.000465493										3514	6.00535	3514	0.0021265										3514	6.18623	3514	0.00144087
	3516	6.17407	3516	0.00102887										3516	5.72894	3516	-0.000362249										3516	6.0034	3516	0.000165916										3516	6.18359	3516	-0.00116938
	3518	6.17012	3518	-0.00294592										3518	5.7283	3518	-0.000993073										3518	6.00044	3518	-0.00280275										3518	6.18662	3518	0.00189224
	3520	6.17195	3520	-0.00114146										3520	5.72728	3520	-0.00200339										3520	6.00204	3520	-0.00120953										3520	6.1843	3520	-0.000394324
	3522	6.17416	3522	0.00104235										3522	5.72518	3522	-0.00409321										3522	6.00499	3522	0.00173555										3522	6.18224	3522	-0.00241915
	3524	6.17236	3524	-0.000784455										3524	5.72563	3524	-0.00363255										3524	6.00571	3524	0.00245243										3524	6.1874	3524	0.00277769
	3526	6.17067	3526	-0.00250178										3526	5.72813	3526	-0.0011214										3526	6.00184	3526	-0.00141894										3526	6.1861	3526	0.00151611
	3528	6.17316	3528	-3.95671e-05										3528	5.72706	3528	-0.00217978										3528	6.00176	3528	-0.00149859										3528	6.18167	3528	-0.00287396
	3530	6.17324	3530	1.22718e-05										3530	5.7285	3530	-0.000727696										3530	6.00141	3530	-0.00184659										3530	6.183	3530	-0.00150261
	3532	6.17555	3532	0.00229381										3532	5.72593	3532	-0.00328516										3532	6.00538	3532	0.002127										3532	6.18567	3532	0.00121006
	3534	6.17601	3534	0.00272514										3534	5.72981	3534	0.000607813										3534	6.00607	3534	0.00282211										3534	6.18222	3534	-0.00219603
	3536	6.17135	3536	-0.00196366										3536	5.72818	3536	-0.00100878										3536	6.00476	3536	0.00151868										3536	6.18048	3536	6.79339e-05
	3538	6.16983	3538	-0.00351251										3538	5.73054	3538	0.00136504										3538	6.00343	3538	0.000196639										3538	6.18208	3538	-0.00224491
	3540	6.17125	3540	-0.0021213										3540	5.72854	3540	-0.000620737										3540	6.00291	3540	-0.000314097										3540	6.18368	3540	-0.000597905
	3542	6.17513	3542	0.00173004										3542	5.72686	3542	-0.00228612										3542	6.00404	3542	0.000826392										3542	6.1844	3542	0.000169914
	3544	6.17494	3544	0.00151164										3544	5.72936	3544	0.00022887										3544	6.00341	3544	0.000208022										3544	6.18184	3544	-0.00234156
	3546	6.17414	3546	0.000683564										3546	5.73317	3546	-2.85643e-05										3546	6.0038	3546	0.000610701										3546	6.18313	3546	-0.00100246
	3548	6.17553	3548	0.00204594										3548	5.73391	3548	-1.5583e-05										3548	6.00345	3548	0.000274336										3548	6.18656	3548	0.0024771
	3550	6.17466	3550	0.00114886										3550	5.73037	3550	0.00128595										3550	5.99784	3550	-0.000303274										3550	6.18533	3550	0.00129699
	3552	6.17038	3552	-0.00315757										3552	5.72844	3552	-0.000627702										3552	6.00242	3552	-0.000725926										3552	6.18366	3552	-0.000322909
	3554	6.16907	3554	0.000275989										3554	5.72812	3554	-0.000931061										3554	6.00736	3554	-0.000340033										3554	6.18262	3554	-0.00131275
	3556	6.17282	3556	-0.000768002										3556	5.72971	3556	0.000675859										3556	6.00454	3556	0.0014264										3556	6.1817	3556	-0.00218265
	3558	6.1727	3558	-0.000911783										3558	5.73166	3558	0.00264304										3558	6.00053	3558	-0.00256675										3558	6.18535	3558	0.00151722
	3560	6.17382	3560	0.000185552										3560	5.72769	3560	-0.00130954										3560	6.00271	3560	-0.000369604										3560	6.1877	3560	-0.000113738
	3562	6.17378	3562	0.000124125										3562	5.73228	3562	0.00329811										3562	6.00146	3562	-0.00160228										3562	6.18466	3562	0.000925732
	3564	6.17515	3564	0.00147406										3564	5.72725	3564	-0.00171405										3564	6.00209	3564	-0.000954904										3564	6.18651	3564	0.00282406
	3566	6.17674	3566	0.00304549										3566	5.73032	3566	0.00137398										3566	5.99996	3566	-0.00306762										3566	6.18679	3566	0.00315156
	3568	6.17702	3568	0.00330854										3568	5.73251	3568	0.00358216										3568	6.00392	3568	0.000909453										3568	6.18731	3568	-0.000114096
	3570	6.16997	3570	-0.00375666										3570	5.72898	3570	7.04858e-05										3570	6.00277	3570	-0.000223841										3570	6.18293	3570	-0.00061658
	3572	6.17309	3572	-0.000649972										3572	5.72866	3572	-0.000231077										3572	6.00158	3572	-0.00139764										3572	6.18307	3572	-0.000432562
	3574	6.17185	3574	-0.00190125										3574	5.72719	3574	-0.00168255										3574	6.00306	3574	9.78961e-05										3574	6.18376	3574	0.000299949
	3576	6.17415	3576	0.000389642										3576	5.72632	3576	-0.00253395										3576	6.00749	3576	-0.000229209										3576	6.1844	3576	0.000980774
	3578	6.17706	3578	0.00329285										3578	5.72763	3578	-0.00120532										3578	6.00428	3578	0.00134638										3578	6.18082	3578	-0.00256027
	3580	6.17476	3580	0.00098852										3580	5.72818	3580	-0.000636661										3580	6.00384	3580	0.000919011										3580	6.18223	3580	-0.00111338
	3582	6.17024	3582	-0.0035332										3582	5.72834	3582	-0.000458014										3582	6.00331	3582	0.00040034										3582	6.18653	3582	0.00322127
	3584	6.16708	3584	3.01282e-05										3584	5.72948	3584	0.000700597										3584	6.00261	3584	-0.0002898										3584	6.18352	3584	0.00024347
	3586	6.17484	3586	0.00107183										3586	5.72933	3586	0.000569147										3586	6.00082	3586	-0.00207158										3586	6.18163	3586	-0.00161698
	3588	6.17462	3588	0.000858879										3588	5.72954	3588	0.000797607										3588	6.00195	3588	-0.000935194										3588	6.18067	3588	-0.00255027
	3590	6.16862	3590	-5.26186e-05										3590	5.73056	3590	0.00183595										3590	6.00459	3590	0.00170919										3590	6.18329	3590	9.33735e-05
	3592	6.17022	3592	-0.00351713										3592	5.72911	3592	0.000404144										3592	6.00488	3592	0.00200138										3592	6.18262	3592	-0.000556252
	3594	6.17639	3594	0.00267015										3594	5.72908	3594	0.000392163										3594	6.00338	3594	0.000501179										3594	6.18145	3594	-0.00170936
	3596	6.17329	3596	-0.000408835										3596	5.73008	3596	0.00140997										3596	6.00267	3596	-0.000211604										3596	6.18755	3596	3.41024e-05
	3598	6.17087	3598	-0.0028039										3598	5.73168	3598	0.00302755										3598	6.00142	3598	-0.00146717										3598	6.18492	3598	0.00178307
	3600	6.17449	3600	0.000845122										3600	5.72926	3600	0.000624856										3600	6	3600	-0.00289573										3600	6.185	3600	0.00186816
	3602	6.17301	3602	-0.000601584										3602	5.729	3602	0.000381862										3602	6.00518	3602	0.00227252										3602	6.18486	3602	0.00172885
	3604	6.17205	3604	-0.00152384										3604	5.72769	3604	-0.000911466										3604	6.0054	3604	0.00247735										3604	6.182	3604	-0.00113508
	3606	6.17584	3606	0.00230854										3606	5.72893	3606	0.00034484										3606	6.00144	3606	-0.00150145										3606	6.18141	3606	-0.00173388
	3608	6.17592	3608	0.00243574										3608	5.72454	3608	-0.00402925										3608	5.99707	3608	0.000307445										3608	6.1848	3608	0.0016422
	3610	6.17275	3610	-0.000682051										3610	5.72387	3610	-3.54141e-05										3610	5.99975	3610	-0.00324082										3610	6.18594	3610	0.00276291
	3612	6.17284	3612	-0.000534637										3612	5.72536	3612	-0.00317878										3612	6.0058	3612	0.00277814										3612	6.1878	3612	0.000106843
	3614	6.17376	3614	0.000448175										3614	5.72746	3614	-0.00106429										3614	6.00603	3614	0.00297256										3614	6.18457	3614	0.00133725
	3616	6.17435	3616	0.00110658										3616	5.72756	3616	-0.000950333										3616	6.00465	3616	0.0015522										3616	6.18265	3616	-0.00061966
	3618	6.1744	3618	0.00123079										3618	5.72735	3618	-0.00114696										3618	6.00296	3618	-0.000183181										3618	6.18375	3618	0.000437034
	3620	6.17191	3620	-0.00117901										3620	5.72511	3620	-0.0033742										3620	6.00258	3620	-0.000613838										3620	6.18203	3620	-0.00133294
	3622	6.17207	3622	-0.000932593										3622	5.72927	3622	0.000797905										3622	6.00159	3622	-0.00166002										3622	6.18436	3622	0.000940145
	3624	6.17004	3624	-0.00286976										3624	5.73084	3624	0.00237932										3624	6.00332	3624	8.01975e-06										3624	6.182	3624	-0.00148399
	3626	6.16759	3626	-0.000109609										3626	5.73353	3626	-2.64506e-05										3626	6.00396	3626	0.000580018										3626	6.18072	3626	-0.00283563
	3628	6.16636	3628	-6.49258e-05										3628	5.72827	3628	-0.000170101										3628	6.00413	3628	0.000675712										3628	6.18102	3628	-0.00261505
	3630	6.17064	3630	-0.00195064										3630	5.72624	3630	-0.00219101										3630	6.00349	3630	-4.51677e-05										3630	6.18401	3630	0.000287456
	3632	6.17518	3632	0.00271										3632	5.72862	3632	0.000197229										3632	6.00481	3632	0.00118711										3632	6.18305	3632	-0.000768409
	3634	6.17349	3634	0.00114815										3634	5.73074	3634	0.00232457										3634	6.00554	3634	0.00182226										3634	6.18592	3634	0.00199706
	3636	6.17324	3636	0.00103402										3636	5.7296	3636	0.00119097										3636	5.99899	3636	-0.000161803										3636	6.1837	3636	-0.000336441
	3638	6.16903	3638	-0.00303214										3638	5.72595	3638	-0.00245361										3638	6.00101	3638	-0.00291994										3638	6.18353	3638	-0.000629214
	3640	6.17184	3640	-7.01114e-05										3640	5.72939	3640	0.000990786										3640	6.00163	3640	-0.00241787										3640	6.18467	3640	0.000378428
	3642	6.17386	3642	0.00211034										3642	5.72932	3642	0.000924111										3642	6.00433	3642	0.000155928										3642	6.18628	3642	0.00184617
	3644	6.17565	3644	0.00285877																							3644	6.00507	3644	0.000761153										3644	6.18494	3644	0.000454045
	3646	6.17905	3646	0.00624193																							3646	6.00343	3646	0.000629191										3646	6.18403	3646	-0.000417818
	3648	6.18977	3648	0.0169462																							3648	6.00534	3648	0.0025001										3648	6.19089	3648	0.00647934
	3650	6.19062	3650	0.0177816																							3650	6.00581	3650	0.00293112										3650	6.19918	3650	0.0148055
	3652	6.16223	3652	-0.0106219																							3652	5.99874	3652	-0.00417769										3652	6.19069	3652	0.0063505
	3654	6.14078	3654	-0.0320841																							3654	5.99088	3654	-0.0120763										3654	6.16952	3654	-0.0147856
	3656	6.1509	3656	-0.0219752																							3656	5.99417	3656	-0.00882451										3656	6.16906	3656	-0.015213
	3658	6.17162	3658	-0.00126505																							3658	6.00247	3658	-0.000562417										3658	6.17577	3658	-0.00847155
	3660	6.17824	3660	0.00534633																							3660	6.01024	3660	0.00717009										3660	6.18182	3660	-0.00239145
	3662	6.18154	3662	0.00863896																							3662	6.01774	3662	0.014633										3662	6.17979	3662	-0.00439269
	3664	6.17729	3664	0.00438285																							3664	6.01291	3664	0.00976653										3664	6.17964	3664	-0.00451532
	3666	6.17739	3666	0.00447801																							3666	6.00572	3666	0.00254056										3666	6.18031	3666	-0.00381938
	3668	6.1746	3668	0.00168445																							3668	6.00361	3668	0.000395199										3668	6.17718	3668	-0.0069249
	3670	6.17422	3670	0.00130217																							3670	6.00224	3670	-0.00100952										3670	6.1817	3670	-0.00238192
	3672	6.1742	3672	0.00128119																							3672	5.99852	3672	-0.00476356										3672	6.17889	3672	-0.00517045
	3674	6.1722	3674	-0.000718509																							3674	5.9982	3674	-0.00511688										3674	6.17959	3674	-0.00445052
	3676	6.17155	3676	-0.00136691																							3676	5.99365	3676	-0.00465122										3676	6.18403	3676	7.83738e-06
	3678	6.17308	3678	0.00016597																							3678	5.99578	3678	-0.00760122										3678	6.18185	3678	-0.00215539
	3680	6.17284	3680	-6.98634e-05																							3680	5.99809	3680	-0.00532219										3680	6.18027	3680	-0.00372021
	3682	6.17394	3682	0.00103558																							3682	6.00246	3682	-0.000982316										3682	6.18286	3682	-0.00111664
	3684	6.171	3684	-0.00189771																							3684	6.00106	3684	-0.00241158										3684	6.18524	3684	0.0012753
	3686	6.17031	3686	-0.00257975																							3686	6.0009	3686	-0.00259995										3686	6.18501	3686	0.00105563
	3688	6.16923	3688	-0.00365055																							3688	6.00296	3688	-0.000567422										3688	6.18546	3688	0.00151432
	3690	6.17109	3690	-0.00178012																							3690	6.00615	3690	-0.00149159										3690	6.17828	3690	-0.0056586
	3692	6.17211	3692	-0.00074848																							3692	6.00432	3692	0.00074042										3692	6.1836	3692	-0.000333155
	3694	6.17238	3694	-0.000465656																							3694	6.00468	3694	0.00107576										3694	6.18409	3694	0.000160681
	3696	6.17025	3696	-0.00258167																							3696	6.00169	3696	-0.00193795										3696	6.18576	3696	0.00183291
	3698	6.16982	3698	-0.00299654																							3698	5.9985	3698	-0.000277018										3698	6.18203	3698	-0.00189644
	3700	6.17024	3700	-0.0025603																							3700	5.99973	3700	-8.00163e-05										3700	6.18581	3700	0.00188263
	3702	6.17257	3702	-0.000212967																							3702	6.0026	3702	-0.00109328										3702	6.18589	3702	0.00196015
	3704	6.17236	3704	-0.000404586																							3704	6.00347	3704	-0.000243118										3704	6.18121	3704	-0.00272386
	3706	6.17217	3706	-0.000575184																							3706	6.00684	3706	0.00310801										3706	6.18474	3706	0.000800624
	3708	6.17359	3708	0.000865203																							3708	6.00554	3708	0.00179009										3708	6.17997	3708	-0.00397636
	3710	6.17411	3710	0.00140654																							3710	6.00527	3710	0.00150312										3710	6.18241	3710	-0.00154478
	3712	6.1743	3712	0.00161878																							3712	6.003	3712	-0.000782905										3712	6.18303	3712	-0.00093461
	3714	6.17347	3714	0.000811887																							3714	6.00179	3714	-0.00200801										3714	6.18434	3714	0.000364201
	3716	6.17251	3716	-0.000124184																							3716	6.00284	3716	-0.0009722										3716	6.18214	3716	-0.00184831
	3718	6.17182	3718	-0.00078948																							3718	6.00232	3718	-0.0015055										3718	6.18165	3718	-0.00235209
	3720	6.17151	3720	-0.00107405																							3720	6.00384	3720	2.06643e-06										3720	6.18707	3720	0.00305289
	3722	6.17136	3722	-0.00119794																							3722	6.00753	3722	0.00368048										3722	6.18379	3722	-0.000243289
	3724	6.1734	3724	0.00086879																							3724	6.0084	3724	0.000300578										3724	6.18259	3724	-0.00146059
	3726	6.17522	3726	0.00271609																							3726	6.00308	3726	-0.000790257										3726	6.18028	3726	-0.00378895
	3728	6.17284	3728	0.000363899																							3728	6.00278	3728	-0.00109947										3728	6.18431	3728	0.000221689
	3730	6.1742	3730	0.00175216																							3730	6.00068	3730	-0.00320795										3730	6.18966	3730	-0.000564082
	3732	6.17156	3732	-0.000859187																							3732	6.00363	3732	-0.000265748										3732	6.18514	3732	0.00101024
	3734	6.1718	3734	-0.000590208																							3734	6.00665	3734	0.00274711										3734	6.18233	3734	-0.0018217
	3736	6.17442	3736	0.00205903																							3736	6.00539	3736	0.00148058										3736	6.18425	3736	7.56314e-05
	3738	6.17548	3738	0.00314846																							3738	6.00605	3738	0.00213462										3738	6.18402	3738	-0.000177673
	3740	6.17433	3740	0.00202802																							3740	6.00379	3740	-0.000130818										3740	6.18249	3740	-0.00173154
	3742	6.17261	3742	0.000337621																							3742	6.00775	3742	-0.00011531										3742	6.18699	3742	0.00274413
	3744	6.17289	3744	0.0006472																							3744	6.00304	3744	-0.000890326										3744	6.18453	3744	0.000259401
	3746	6.1714	3746	-0.000813322																							3746	6.00058	3746	-0.0033545										3746	6.18505	3746	0.00075438
	3748	6.17	3748	-0.00218403																							3748	6.00021	3748	-0.000213135										3748	6.18315	3748	-0.00117084
	3750	6.16978	3750	-0.00237499																							3750	6.00255	3750	-0.00139197										3750	6.18581	3750	0.00146383
	3752	6.16805	3752	5.22258e-05																							3752	6.00753	3752	-0.000258702										3752	6.18562	3752	0.0012485
	3754	6.17305	3754	0.000951961																							3754	6.00555	3754	0.00160133										3754	6.18293	3754	-0.00146674
	3756	6.17146	3756	-0.000610298																							3756	6.00288	3756	-0.00107189										3756	6.18406	3756	-0.000361766
	3758	6.16902	3758	-0.00302316																							3758	6.00391	3758	-4.51185e-05										3758	6.18503	3758	0.000583521
	3760	6.17003	3760	-0.00198673																							3760	6.00544	3760	0.00148158										3760	6.1856	3760	0.00112924
	3762	6.17744	3762	-2.80371e-05																							3762	6.00134	3762	-0.00262188										3762	6.18427	3762	-0.000224502
	3764	6.17924	3764	-4.00636e-05																							3764	6.00169	3764	-0.00227556										3764	6.18136	3764	-0.00315758
	3766	6.18251	3766	-5.05012e-05																							3766	6.00438	3766	0.000410459										3766	6.18211	3766	-0.00242986
	3768	6.17532	3768	0.00340009																							3768	6.00529	3768	0.00131609										3768	6.18376	3768	-0.000801237
	3770	6.17678	3770	0.00488157																							3770	6.00241	3770	-0.00156875										3770	6.18307	3770	-0.00151157
	3772	6.1732	3772	0.00132175																							3772	6.00594	3772	0.00195585										3772	6.18199	3772	-0.00261072
	3774	6.16955	3774	-0.00230948																							3774	6.00659	3774	0.00259981										3774	6.18482	3774	0.00020143
	3776	6.17092	3776	-0.000922219																							3776	6.00487	3776	0.000873033										3776	6.18628	3776	0.00164503
	3778	6.17227	3778	0.000443414																							3778	6.00234	3778	-0.00166457										3778	6.18582	3778	0.00117023
	3780	6.17254	3780	0.000727308																							3780	6.00499	3780	0.000976895										3780	6.18387	3780	-0.00079284
	3782	6.16969	3782	-0.00211065																							3782	6.00383	3782	-0.000192662										3782	6.18402	3782	-0.000654023
	3784	6.1676	3784	-6.90345e-05																							3784	6.00574	3784	0.00170666										3784	6.18392	3784	-0.000763171
	3786	6.17047	3786	-0.00131262																							3786	6.00597	3786	0.00192475										3786	6.18559	3786	0.000899873
	3788	6.17032	3788	-0.00145687																							3788	6.00341	3788	-0.000648501										3788	6.18728	3788	0.00258527
	3790	6.17139	3790	-0.000383458																							3790	6.00656	3790	0.00248681										3790	6.18231	3790	-0.00238683
	3792	6.17224	3792	0.000467485																							3792	6.00131	3792	-0.00277944										3792	6.18724	3792	0.00254375
	3794	6.17326	3794	0.00148583																							3794	6.00154	3794	-0.00256735										3794	6.18399	3794	-0.00070283
	3796	6.17067	3796	-0.00110856																							3796	6.00587	3796	0.00174295										3796	6.18512	3796	0.000433605
	3798	6.16956	3798	-0.0022258																							3798	6.00586	3798	0.00171134										3798	6.18603	3798	0.00135323
	3800	6.16976	3800	-0.00203604																							3800	6.00288	3800	-0.00129229										3800	6.18695	3800	0.00228621
	3802	6.17391	3802	0.00210058																							3802	6.00182	3802	-0.00237806										3802	6.18353	3802	-0.00111725
	3804	6.17082	3804	-0.00100608																							3804	6.00276	3804	-0.00146612										3804	6.18249	3804	-0.00213699
	3806	6.169	3806	-0.00284615																							3806	6.00651	3806	0.00225342										3806	6.18357	3806	-0.00103282
	3808	6.17317	3808	0.00130022																							3808	6.00318	3808	-0.00110957										3808	6.18469	3808	0.000115463
	3810	6.17489	3810	0.00299287																							3810	6.00256	3810	-0.00176523										3810	6.18587	3810	0.00132804
	3812	6.17452	3812	0.00259168																							3812	6.00499	3812	0.000626299										3812	6.18425	3812	-0.000254881
	3814	6.17154	3814	-0.00042353																							3814	6.01114	3814	0.000283492										3814	6.1847	3814	0.000236889
	3816	6.17379	3816	0.0017871																							3816	6.0065	3816	0.00205039										3816	6.18233	3816	-0.00208644
	3818	6.17424	3818	0.00219342																							3818	6.00302	3818	-0.00147734										3818	6.182	3818	-0.00236467
	3820	6.17346	3820	0.00136527																							3820	6.00206	3820	-0.00248844										3820	6.18438	3820	7.24145e-05
	3822	6.17166	3822	-0.000487523																							3822	6.00494	3822	0.000336932										3822	6.18517	3822	0.000925025
	3824	6.16937	3824	-0.00283511																							3824	6.00792	3824	0.00325863										3824	6.18424	3824	6.33773e-05
	3826	6.1698	3826	-0.00246765																							3826	6.00691	3826	0.0021865										3826	6.18729	3826	0.00318769
	3828	6.17487	3828	0.00253469																							3828	6.00169	3828	-0.00309962										3828	6.18448	3828	0.000458184
	3830	6.17212	3830	-0.000288268																							3830	6.00678	3830	0.00192011										3830	6.18078	3830	-0.00315491
	3832	6.1731	3832	0.000613312																							3832	6.00768	3832	0.00274554										3832	6.18397	3832	0.000128624
	3834	6.17428	3834	0.00170926																							3834	6.00282	3834	-0.0021935										3834	6.18757	3834	0.00382903
	3836	6.17118	3836	-0.00148061																							3836	6.00099	3836	-0.000130559										3836	6.18725	3836	0.00361654
	3838	6.1735	3838	0.000743537																							3838	6.0031	3838	-0.00208565										3838	6.18519	3838	0.00167139
	3840	6.17074	3840	-0.00211848																							3840	6.00736	3840	0.00208089										3840	6.18063	3840	-0.00276618
	3842	6.17286	3842	-0.000106849																							3842	6.00411	3842	-0.00126772										3842	6.17951	3842	-0.00375592
																											3844	6.00515	3844	-0.000331651
																											3846	6.00472	3846	0.000814303
																											3848	6.00396	3848	6.99197e-05
																											3850	6.00256	3850	-0.00131484
																											3852	6.00211	3852	-0.00175001
																											3854	5.99175	3854	-0.0120956
																											3856	5.9897	3856	-0.0141317
																											3858	6.00483	3858	0.00101179
																											3860	6.01656	3860	0.0127548
																											3862	6.01699	3862	0.00443426
																											3864	6.01181	3864	0.00802911
																											3866	6.00759	3866	0.00382046
																											3868	6.00382	3868	6.12345e-05
																											3870	6.00179	3870	-0.00195858
																											3872	5.99928	3872	0.00223992
																											3874	5.9979	3874	0.00176443
																											3876	5.99828	3876	0.00137656
																											3878	5.99896	3878	-0.00475398
																											3880	6.00238	3880	-0.00132693
																											3882	6.00274	3882	-0.000960536
																											3884	6.00151	3884	-0.00218481
																											3886	6.00011	3886	-0.00357975
																											3888	6.00051	3888	-0.00317536
																											3890	6.00501	3890	0.00132834
																											3892	6.00307	3892	-0.000608639
																											3894	6.00442	3894	0.000743698
																											3896	6.00451	3896	0.000835352
																											3898	6.00289	3898	-0.000783678
																											3900	6.00245	3900	-0.00122339
																											3902	6.00377	3902	9.6223e-05
																											3904	6.00327	3904	-0.000404839
																											3906	6.00181	3906	-0.00186657
																											3908	6.00945	3908	0.00577104
																											3910	6.0063	3910	0.002618
																											3912	6.00432	3912	0.000634309
																											3914	6.00567	3914	0.00197999
																											3916	6.00738	3916	0.00368504
																											3918	6.00641	3918	0.00270949
																											3920	6.00084	3920	-0.00286666
																											3922	6.00233	3922	-0.00138339
																											3924	6.00607	3924	0.00234932
																											3926	6.00499	3926	0.00126148
																											3928	6.00544	3928	0.00170311
																											3930	6.00343	3930	-0.000315773
																											3932	6.00381	3932	5.48597e-05
																											3934	6.00175	3934	-0.00201497
																											3936	6.00004	3936	-0.00373525
																											3938	6.00244	3938	-0.00134595
																											3940	6.00301	3940	-0.000787034
																											3942	6.00339	3942	-0.000418489
																											3944	6.00314	3944	-0.000680282
																											3946	6.00672	3946	0.00288762
																											3948	6.00456	3948	0.000715235
																											3950	6.00265	3950	-0.00120739
																											3952	6.00279	3952	-0.00108024
																											3954	6.00272	3954	-0.00116326
																											3956	6.00303	3956	-0.000866435
																											3958	6.00631	3958	0.00240028
																											3960	6.00849	3960	0.00456693
																											3962	6.0015	3962	-0.00243646
																											3964	6.00278	3964	-0.00116984
																											3966	6.00506	3966	0.00109682
																											3968	6.00017	3968	-0.00380643
																											3970	6.00542	3970	0.00143045
																											3972	6.0068	3972	0.00279751
																											3974	6.00491	3974	0.000894786
																											3976	6.00352	3976	-0.000507668
																											3978	5.99723	3978	5.22603e-05
																											3980	5.99837	3980	-0.00568158
																											3982	6.00251	3982	-0.00155294
																											3984	6.00557	3984	0.00149617
																											3986	6.00608	3986	0.0019958
																											3988	6.00532	3988	0.00122599
																											3990	6.00415	3990	4.68218e-05
																											3992	6.00594	3992	0.00182833
																											3994	6.00408	3994	-3.94166e-05
[truncated: 25 more rows]
[truncated: 2 more columns]

## Sheet: Figure 7a
Figure 5d	ELISA
	Raw data
Cp40 (µM)	Mouse	Rabbit	Rat	Pig	Dog	Human (Avg)		Human #1	Human #2
5	0.326	0.362	0.23	0.09	1.363	0.0905		0.082	0.099
2.5	0.345	0.36	0.249	0.088	1.334	0.096		0.089	0.103
1.25	0.342	0.369	0.25	0.087	1.322	0.1055		0.1	0.111
0.625	0.354	0.371	0.248	0.096	1.306	0.129		0.117	0.141
0.3125	0.359	0.377	0.248	0.09	1.317	0.1735		0.148	0.199
0.15625	0.366	0.373	0.248	0.094	1.347	0.306		0.248	0.364
0.078125	0.378	0.377	0.253	0.084	1.338	0.6575		0.627	0.688
0.0390625	0.388	0.388	0.258	0.08	1.333	0.985		0.909	1.061
0	0.392	0.38	0.276	0.082	1.307	1.0575		1.009	1.106
Background	0.034	0.095	0.04	0.023	0.043	0.0455		0.044	0.047
	Background correction
Cp40 (µM)	Mouse	Rabbit	Rat	Pig	Dog	Human
5	0.292	0.267	0.19	0.067	1.32	0.045
2.5	0.311	0.265	0.209	0.065	1.291	0.0505
1.25	0.308	0.274	0.21	0.064	1.279	0.06
0.625	0.32	0.276	0.208	0.073	1.263	0.0835
0.3125	0.325	0.282	0.208	0.067	1.274	0.128
0.15625	0.332	0.278	0.208	0.071	1.304	0.2605
0.078125	0.344	0.282	0.213	0.061	1.295	0.612
0.0390625	0.354	0.293	0.218	0.057	1.29	0.9395
0	0.358	0.285	0.236	0.059	1.264	1.012
	Complement inhibition
Cp40 (µM)	Mouse	Rabbit	Rat	Pig	Dog	Human
5	18.4358	6.31579	19.4915	-13.5593	-4.43038	95.5534
2.5	13.1285	7.01754	11.4407	-10.1695	-2.13608	95.0099
1.25	13.9665	3.85965	11.0169	-8.47458	-1.18671	94.0711
0.625	10.6145	3.15789	11.8644	-23.7288	0.0791139	91.749
0.3125	9.21788	1.05263	11.8644	-13.5593	-0.791139	87.3518
0.15625	7.26257	2.45614	11.8644	-20.339	-3.16456	74.2589
0.078125	3.91061	1.05263	9.74576	-3.38983	-2.45253	39.5257
0.0390625	1.11732	-2.80702	7.62712	3.38983	-2.05696	7.16403

## Sheet: Table 1
Table 1	SPR Kinetic Data
	Compstatin analog	ka (106 M-1s-1)					kd (10-3 s-1)					KD (nM)
		Dataset 1	Dataset 2	Dataset 3	Dataset 4	Dataset 5	Dataset 1	Dataset 2	Dataset 3	Dataset 4	Dataset 5	Dataset 1	Dataset 2	Dataset 3	Dataset 4	Dataset 5
	Cp40	1.18	0.86	0.73	0.68	1.61	0.64	0.76	0.67	0.64	0.91	0.54	0.88	0.92	0.94	0.58
	Cp20	1.63	1.23	0.96			6.15	3.2	3.62			3.78	2.6	3.76
	Cp40 y1Y	1.11	0.39	0.41			1.38	1.21	1.29			1.25	3.1	3.1
	Cp40 y1A	0.47	0.4	0.29			1.93	1.7	0.89			4.11	4.27	3.1
	Cp40 y1a	0.84	0.92	0.65			1.85	2.77	2.36			2.19	2.99	3.63
	Cp40 (1MeW)5W	0.13	0.15	0.18			2.11	2.9	3.86			16.02	20.03	21.6
	Cp40 Sar9G	1.29	1.1	0.36			1.19	1.53	0.94			0.92	1.39	2.63
	Cp40 D7E	1.17	0.65	0.73			2.13	1.81	1.82			1.82	2.78	2.49
	Cp40 D7S	0.08	0.05	0.17			0.37	0.37	0.76			4.85	7.48	4.45
	Cp40 R12Cit	0.32	0.67	0.79			0.97	1.01	3.7			3.04	1.77	4.64
	Cp40 R12K	0.63	0.47	0.78			0.97	0.92	1.11			1.55	1.94	1.43
	Cp40 R12S	0.14	0.18	0.22			1.41	1.87	2.08			10.17	10.25	9.22
	Cp40 D7S/R12S	0.02	0.12	0.22			2.28	4.28	5.57			117.2	34.7	25.5
	Cp40 mI14T	0.24	0.17	0.28			1.3	1.27	1.55			5.59	7.41	5.65
	Cp40 mI14A	4.23	1.11	3.53			2.92	2.1	3.83			0.69	1.87	1.09
	Cp40 ΔmI14	1.41	1.28	1.8			2.91	2.47	2.81			2.06	2.59	3.76
